# Supplementary material for: Raptor genomes reveal evolutionary signatures of predatory and nocturnal lifestyles
Source: Genome Biol. 2019 Aug 29;20:181. doi: 10.1186/s13059-019-1793-1 (PMC6714440; doi:10.1186/s13059-019-1793-1)
Supplement: Supplementary file 2 — Datasheets S1-S11. Supplementary datasheets supporting the manuscript. (XLS 1689 kb) [file 13059_2019_1793_MOESM2_ESM.xls]

## Sheet: Datasheet S1
List of positively selected genes in the ancestral branch of Strigiformes
a Positively selected genes by the Branch-site model (P ≤ 0.05 with a 10% of FDR)
Gene	Alternative hypothesis	Null hypothesis	2ΔL	p-value	q-value
SSR1	-6381.25	-6405.09	47.6725	5.03704e-12	2.63542e-08
RPGR	-28389.6	-28409.5	39.7995	2.81412e-10	6.23994e-07
PLEKHH2	-19951.1	-19970.7	39.3302	3.57865e-10	6.23994e-07
DENND4A	-23104.4	-23122.8	36.8455	1.27868e-09	1.63145e-06
EYA4	-6710.37	-6728.6	36.4576	1.56021e-09	1.63145e-06
GPR125	-18258.5	-18276.1	35.3051	2.81888e-09	2.45763e-06
SERHL2	-5050.43	-5067.83	34.7945	3.66415e-09	2.48378e-06
SNX13	-12186.8	-12204.2	34.7241	3.79896e-09	2.48378e-06
SHROOM2	-26658.6	-26675.7	34.2101	4.94724e-09	2.87595e-06
SKI	-9454.57	-9471.4	33.6495	6.59914e-09	3.33705e-06
SOD2	-3643.26	-3660.02	33.5303	7.01616e-09	3.33705e-06
CTNNBIP1	-1207	-1222.81	31.6137	1.88102e-08	8.1921e-06
ABCC9	-19374.9	-19390.6	31.3035	2.20679e-08	8.8893e-06
SCFD1	-6812.69	-6828.2	31.0287	2.54235e-08	9.4869e-06
CYP27C1	-7058.77	-7073.78	30.0126	4.29257e-08	1.49549e-05
UBE3A	-7149	-7163.49	28.9791	7.3163e-08	2.39227e-05
IPMK	-8424.22	-8438.46	28.486	9.43763e-08	2.90363e-05
GABRQ	-4835.13	-4849.28	28.3029	1.03739e-07	3.0212e-05
SMOC1	-7513.91	-7527.15	26.4754	2.6691e-07	7.34812e-05
ORC2	-10042.9	-10055.9	26.113	3.22003e-07	8.41869e-05
TUB	-6376.25	-6389.2	25.9006	3.59449e-07	8.9391e-05
OSBPL6	-9703.76	-9716.15	24.7827	6.4171e-07	0.000151432
NDUFAF6	-5726.38	-5738.72	24.6919	6.72655e-07	0.000151432
RCOR3	-4357.03	-4369.31	24.5718	7.15911e-07	0.000151432
KIAA1551	-48865.3	-48877.5	24.5495	7.24236e-07	0.000151432
SEC63	-8777.8	-8790.03	24.4531	7.61415e-07	0.000153049
RTN1	-13414.9	-13426.8	23.8314	1.05154e-06	0.00020335
FKBP6	-7723.27	-7734.98	23.4328	1.29356e-06	0.000240908
ZNF346	-3884.3	-3895.91	23.2264	1.44005e-06	0.000259647
LPCAT2	-13713.1	-13724.2	22.2737	2.36417e-06	0.000411348
TFAP2C	-6663.6	-6674.68	22.1578	2.51134e-06	0.00042338
PRPF40A	-13274.3	-13285.2	21.8833	2.89745e-06	0.000473878
MRVI1	-12060.5	-12071.4	21.8168	2.99964e-06	0.000475364
ADCY9	-16923.3	-16934.1	21.6101	3.34091e-06	0.000513672
ZPLD1	-4740.76	-4751.53	21.5498	3.4476e-06	0.00051543
GLT8D2	-4269.08	-4279.53	20.8975	4.84518e-06	0.000704463
WDR48	-6907.25	-6917.25	20.0179	7.67205e-06	0.00108396
R3HCC1	-18944.3	-18954.1	19.6434	9.33243e-06	0.00128386
METAP1D	-6715.83	-6725.42	19.1854	1.18615e-05	0.00159552
MNS1	-13156.8	-13166.3	19.037	1.28209e-05	0.00167073
PDXK	-5451.8	-5461.3	18.994	1.31131e-05	0.00167073
PITPNA	-3348.56	-3357.98	18.8495	1.41445e-05	0.00175545
SCLT1	-12952.2	-12961.6	18.7865	1.46199e-05	0.00177543
ZEB2	-8984.13	-8993.35	18.4366	1.75653e-05	0.0020916
RP11-145E5.5	-9221.2	-9230.3	18.2141	1.97416e-05	0.00228914
TMC1	-21499.2	-21508.2	18.0477	2.15439e-05	0.00244399
WTAP	-4034.8	-4043.7	17.8138	2.43612e-05	0.00271463
MMRN1	-21871.1	-21879.9	17.5907	2.7392e-05	0.00298489
FARSB	-9444.91	-9453.68	17.5487	2.80035e-05	0.002988
ORMDL3	-2054.15	-2062.87	17.445	2.95733e-05	0.00309557
SLC30A10	-12317.2	-12325.9	17.4073	3.01668e-05	0.00309639
CDH2	-12002.1	-12010.7	17.0364	3.6671e-05	0.0036899
CPB2	-6972.06	-6980.56	17.0008	3.73631e-05	0.0036899
CRIM1	-16782.1	-16790.3	16.3711	5.20724e-05	0.00504502
PCLO	-68745.8	-68753.8	16.096	6.02104e-05	0.00568768
C1QTNF4	-5230.47	-5238.5	16.0648	6.121e-05	0.00568768
IL4R	-24002.5	-24010.5	16.0393	6.20427e-05	0.00568768
STX8	-8820.99	-8828.84	15.6992	7.42549e-05	0.00669853
ARHGEF4	-23926.4	-23934	15.1543	9.90713e-05	0.00878295
DLAT	-9866.19	-9873.71	15.0396	0.000105278	0.00917498
AEBP2	-4285.59	-4293.07	14.9598	0.000109827	0.00941451
TLCD1	-4301.02	-4308.44	14.8267	0.000117855	0.00993974
GPATCH1	-16819.6	-16827	14.7563	0.000122337	0.00997615
CIB2	-2673.04	-2680.39	14.7158	0.000124991	0.00997615
TTLL7	-10653.6	-10661	14.7115	0.000125279	0.00997615
SETDB2	-14501.7	-14509	14.6825	0.000127221	0.00997615
SLC30A5	-9896.51	-9903.85	14.6736	0.000127826	0.00997615
MCAT	-8214.32	-8221.6	14.5724	0.000134874	0.0103714
TAF1A	-7092.95	-7100.02	14.1521	0.000168607	0.0127775
CCDC90B	-5258.5	-5265.48	13.9598	0.000186758	0.0138837
VIT	-11626.1	-11633.1	13.9422	0.000188514	0.0138837
PARL	-4739.07	-4746.03	13.9083	0.000191952	0.0139405
ZDHHC13	-12148.4	-12155.3	13.8411	0.000198933	0.0140015
PMPCA	-8076.55	-8083.46	13.8325	0.000199845	0.0140015
DNAJC21	-10761.3	-10768.2	13.8234	0.000200825	0.0140015
KCTD5	-4049.15	-4055.75	13.2051	0.000279189	0.0192089
TRIM25	-14938.6	-14945.2	13.09	0.000296873	0.0201604
LMX1B	-5364.13	-5370.62	12.9762	0.000315468	0.0211485
WDR76	-15739.4	-15745.8	12.9088	0.000327039	0.0215465
NOM1	-14400.3	-14406.8	12.894	0.000329646	0.0215465
AKAP11	-32174.6	-32180.9	12.6003	0.000385678	0.0248977
MTRF1	-7325.29	-7331.55	12.5167	0.000403332	0.0254812
BATF3	-3416.6	-3422.86	12.5115	0.000404464	0.0254812
MARCH4	-4150.59	-4156.82	12.4582	0.000416156	0.0259057
MAN2C1	-18002.9	-18009.1	12.423	0.000424072	0.0260879
MASTL	-17032.3	-17038.5	12.3232	0.000447362	0.0272006
DNAAF5	-16927.9	-16934	12.2545	0.000464128	0.0278957
DNAJC25	-5687.69	-5693.73	12.0833	0.000508761	0.0302308
ZDHHC14	-4028.77	-4034.66	11.7865	0.000596617	0.0350529
MTG2	-7349.23	-7355.07	11.6661	0.000636481	0.0369795
FYN	-5450.86	-5456.47	11.2228	0.000807993	0.0464285
SKIV2L2	-13042.9	-13048.5	11.1617	0.000835017	0.0474598
FBXW4	-6872.46	-6878	11.081	0.00087217	0.0489622
FAM117B	-6264.7	-6270.23	11.064	0.000880178	0.0489622
FEZ2	-6352.2	-6357.69	10.9651	0.000928418	0.0511021
CD86	-6340.84	-6346.31	10.936	0.000943134	0.0513713
IDUA	-9105.56	-9111.01	10.8891	0.000967334	0.0521463
LLGL2	-13468.4	-13473.7	10.6554	0.00109752	0.0583861
ITFG1	-9315.4	-9320.72	10.6421	0.00110542	0.0583861
COL3A1	-21044.5	-21049.7	10.4727	0.00121152	0.062915
IL4I1	-16662.1	-16667.3	10.4511	0.00122574	0.062915
ARRDC4	-6169.21	-6174.43	10.4489	0.00122726	0.062915
TBX18	-9417.82	-9423.02	10.3982	0.00126137	0.0640362
ANKRD28	-10609.7	-10614.8	10.2559	0.00136249	0.0685046
CHAF1B	-8331.39	-8336.42	10.0548	0.00151952	0.0756722
MTERF2	-7503.29	-7508.26	9.94391	0.00161382	0.0796101
XKR6	-5236.16	-5241.11	9.89964	0.00165311	0.0807862
TBC1D30	-12683.6	-12688.5	9.8184	0.00172775	0.0836152
AURKAIP1	-3945.51	-3950.41	9.80225	0.00174298	0.0836152
SLAIN2	-9150.09	-9154.94	9.69294	0.00184978	0.0870374
CHST10	-4290.65	-4295.49	9.6896	0.00185314	0.0870374
EPB41L3	-17772.5	-17777.3	9.67861	0.00186425	0.0870374
FUT11	-6994.35	-6999.15	9.60354	0.00194202	0.0898659
NUS1	-4000.55	-4005.33	9.56382	0.0019845	0.0902547
MMAA	-6642.23	-6647.01	9.55907	0.00198964	0.0902547
NUPL2	-11304.2	-11309	9.54751	0.00200221	0.0902547
FAM26E	-5889.28	-5894.01	9.44256	0.00212007	0.094751
b Positively selected genes by the Branch model (1 < dN/dS ≤ 5)
Gene	ω of outgroups	ω of Strigiformes ancestral branch
MYST2	0.01006	4.81785
CTNNB1	0.003	4.76157
ATCAY	0.02751	4.21934
TSPO2	0.1991	4.18932
DNAL4	0.04153	3.98515
MDK	0.07548	3.66407
G3BP2	0.02424	3.18896
NPRL3	0.0252	2.61852
PTEN	0.01116	2.618
RBFA	0.46195	2.6139
ZER1	0.0176	2.32874
CHST1	0.02165	2.32764
MRPS11	0.19935	2.31937
SKA2	0.59797	2.27898
TAF1D	0.48543	2.11235
LZTFL1	0.22978	2.08963
AVEN	0.487	2.06363
TAF11	0.05692	2.05089
TMEM56	0.20182	1.96869
SSNA1	0.15027	1.94639
FAM210B	0.21669	1.94022
DNAJC5	0.01058	1.89428
PRPF4	0.02237	1.88426
CD80	0.67761	1.87627
SYCP3	0.16933	1.82851
CNP	0.07245	1.77964
PSMD13	0.01706	1.76786
GEM	0.0295	1.74929
SH2D1B	0.46684	1.7321
TRMT10C	0.31018	1.71101
NDUFAF4	0.35186	1.68776
RP11-156P1.2	0.06247	1.67567
RPS20	0.04225	1.66911
TFF2	0.49468	1.60435
BATF3	0.1676	1.58172
IFT27	0.29545	1.55559
IL13RA1	0.39132	1.55546
FAM185A	0.23572	1.55298
CCDC83	0.77737	1.50138
MYL1	0.0485	1.49769
HAUS2	0.53339	1.48968
C20H20ORF195	0.58714	1.47478
UBE2H	0.04111	1.46594
CA10	0.00452	1.45919
TSPAN7	0.01476	1.45489
CD86	0.5731	1.45216
IL18	0.23841	1.44318
METTL8	0.32084	1.44161
HAUS8	0.67187	1.43825
C2H7ORF36	0.40071	1.39732
IL4I1	0.18546	1.39221
SKP2	0.32182	1.37822
RCSD1	0.4486	1.37552
NDUFB5	0.27238	1.3622
RHCE	0.62682	1.35856
SHANK2	0.06366	1.34703
MRPL23	0.25086	1.31136
EEF1E1	0.21248	1.24516
FAM26E	0.25933	1.23145
ARPP19	0.04041	1.22055
SF3B6	0.00904	1.2135
CNTD1	0.2526	1.21193
ZDHHC1	0.43429	1.20657
TBXAS1	0.25097	1.19865
USP18	0.56985	1.19799
POLR2F	0.03311	1.19573
NSMCE4A	0.31973	1.19027
MZT1	0.07897	1.1819
COTL1	0.0565	1.17495
CETN1	0.07726	1.16952
DNAJC25	0.07327	1.166
MCPH1	0.43403	1.16299
APITD1	0.24788	1.16154
CENPQ	0.76804	1.15525
KIAA1551	0.7156	1.1546
C2H8ORF37	0.2891	1.14583
SRSF10	0.07561	1.12721
SOX30	0.66725	1.12486
SMIM8	0.26809	1.11749
ARPC5	0.01802	1.11516
TFRC	0.47001	1.11508
YWHAG	0.00795	1.11332
C12ORF43	0.42759	1.11215
CABLES1	0.02386	1.1105
VEZF1	0.02367	1.11033
VAMP7	0.03833	1.10788
CSNK1A1	0.0269	1.10192
MLH3	0.41519	1.10164
UBE2E3	0.00563	1.10021
LIPI	0.28327	1.09834
HDX	0.10921	1.09247
SRP9	0.12525	1.08349
CGA	0.07395	1.08098
IMMP2L	0.10063	1.07873
YPEL1	0.02129	1.07838
MTG2	0.22222	1.06151
AKIRIN2	0.11502	1.05373
CCDC147	0.49901	1.02399
ARHGEF4	0.28329	1.0239
C18ORF42	0.15247	1.02354
N4BP2L2	0.56773	1.0204
JDP2	0.04277	1.01936
ACVR1	0.03521	1.01875
TAF1A	0.28126	1.0183
LMNA	0.47138	1.01529
ABRA	0.26515	1.0132
B3GNT2	0.08706	1.01066
PPAP2A	0.15055	1.01033

## Sheet: Datasheet S2
List of positively selected genes in the ancestral branch of Accipitriformes
a Positively selected genes by the Branch-site model (P ≤ 0.05 with a 10% of FDR)
Gene	Alternative hypothesis	Null hypothesis	2ΔL	p-value	q-value
HACE1	-10199.6	-10231.8	64.3827	1.02453e-15	5.33358e-12
TRIM67	-11453	-11483	59.9423	9.76785e-15	2.55437e-11
CEP63	-14801.7	-14826.8	50.165	1.41345e-12	2.45763e-09
ACP1	-3383.28	-3406.74	46.9232	7.38239e-12	9.64751e-09
PDZD8	-22065.6	-22085.5	39.784	2.8366e-10	2.97007e-07
PKDCCa	-10280.8	-10299.4	37.2288	1.05053e-09	9.15075e-07
MUC4	-59133.6	-59149.5	31.8404	1.67375e-08	1.24749e-05
TAPT1	-5385.78	-5401.2	30.8355	2.80856e-08	1.83669e-05
C2ORF47	-4863.35	-4878.52	30.3433	3.61959e-08	2.10322e-05
PRKX	-4250.98	-4264.98	28.0097	1.20708e-07	6.32709e-05
CHST2	-9411.28	-9425.11	27.6495	1.45407e-07	6.89277e-05
FAM131B	-4159.05	-4172.39	26.6807	2.40002e-07	0.00010458
CCSER2	-16954	-16966.6	25.271	4.98147e-07	0.000200311
GABRQ	-4834.99	-4847.28	24.5754	7.14569e-07	0.000267052
IREB2	-16070.9	-16083.1	24.396	7.84331e-07	0.000273302
CCNYL1	-5874.96	-5886.66	23.4068	1.31115e-06	0.000428124
ETAA1	-20243.8	-20255.3	22.9887	1.62958e-06	0.000501369
SORCS3	-15635	-15646.4	22.8566	1.74548e-06	0.000508375
ORMDL3	-2053.72	-2064.98	22.5139	2.08629e-06	0.00057519
DEPDC7	-9243.68	-9254.73	22.0906	2.60076e-06	0.00067977
POLR2D	-2635.59	-2646.18	21.199	4.13974e-06	0.00103086
ERGIC1	-4401.12	-4411.63	21.0247	4.53395e-06	0.00105234
ZNF319	-9529.84	-9540.32	20.9614	4.68641e-06	0.00105234
XKR6	-5229.77	-5240.22	20.9035	4.83017e-06	0.00105234
IDE	-11267	-11277.3	20.551	5.80636e-06	0.00121522
RCN2	-5259.1	-5269.24	20.2796	6.69095e-06	0.00134546
SLMO1	-3085.79	-3095.78	19.9773	7.83672e-06	0.00151835
PARP12	-13810.6	-13820.3	19.394	1.06343e-05	0.00197955
VCP	-12774	-12783.4	18.8602	1.40656e-05	0.00254238
SLC2A13	-8143.2	-8152	17.6018	2.72334e-05	0.00474096
PATZ1	-7312.04	-7320.76	17.4342	2.97425e-05	0.00500972
DET1	-7841.2	-7849.84	17.278	3.22896e-05	0.00527802
NOM1	-14398.2	-14406.8	17.1648	3.42721e-05	0.00543499
IVD	-7392.05	-7400.59	17.0795	3.58478e-05	0.00550583
PRDM12	-6302.5	-6310.92	16.8415	4.06342e-05	0.00606564
TMOD2	-4267.45	-4275.31	15.726	7.32111e-05	0.0106323
KIAA1551	-48870.7	-48878.2	15.0174	0.000106524	0.0150544
C18ORF42	-2339.81	-2347.28	14.9221	0.000112041	0.0153227
DCUN1D4	-2987.63	-2995.08	14.8848	0.000114283	0.0153227
BACE2	-9134.75	-9142.06	14.6197	0.000131529	0.0171941
TTLL11	-12235.6	-12242.8	14.4993	0.000140208	0.0174908
RQCD1	-4514.3	-4521.54	14.4821	0.000141495	0.0174908
MTOR	-25152	-25159.2	14.4513	0.000143833	0.0174908
GRK6	-6449.43	-6456.61	14.3654	0.000150547	0.0178911
MKX	-6771.97	-6778.85	13.7484	0.000209001	0.0242859
GNRH1	-3176.65	-3183.5	13.7005	0.000214397	0.0243713
HELB	-22707.6	-22714.4	13.5733	0.000229425	0.0255247
C15H12ORF65	-3002.44	-3009.08	13.2737	0.000269162	0.0293218
KIAA1731	-40780.7	-40787.3	13.1895	0.00028153	0.0300433
ANKRD16	-9051.38	-9057.92	13.0674	0.000300472	0.0307582
FAM162A	-4408.76	-4415.29	13.0662	0.000300666	0.0307582
ST6GALNAC5	-5288.26	-5294.77	13.0341	0.000305876	0.0307582
CRELD2	-6943.3	-6949.68	12.7581	0.000354469	0.0347044
ARHGEF10	-18183.5	-18189.8	12.7375	0.000358393	0.0347044
NUP210	-34067.1	-34073.4	12.6892	0.000367781	0.0349659
CLK2	-7577.79	-7584.07	12.5608	0.000393918	0.0367821
BEST1	-11971.5	-11977.7	12.5045	0.000405979	0.0372432
TSPAN2	-4893.56	-4899.77	12.41	0.000427042	0.0385001
SPCS1	-3116.45	-3122.6	12.3106	0.000450401	0.0399177
SETDB2	-14502.9	-14509.1	12.2132	0.000474514	0.0413539
PARL	-4740.27	-4746.35	12.1481	0.000491375	0.0421213
MRPS22	-9102.91	-9108.96	12.1012	0.000503904	0.0424986
PEX14	-7240.95	-7246.93	11.9586	0.000543962	0.0448773
TRAK1	-17021.5	-17027.4	11.9405	0.000549273	0.0448773
IMPDH2	-8401.32	-8407.19	11.7417	0.000611166	0.0491659
DBF4	-15501.1	-15506.9	11.6589	0.000638958	0.0506229
GFRA3	-9352.49	-9358.27	11.5467	0.000678681	0.0523738
STX6	-5890.85	-5896.62	11.5402	0.00068109	0.0523738
ARHGEF19	-33143.6	-33149.2	11.3033	0.000773675	0.0586311
TFG	-5984.93	-5990.55	11.233	0.00080355	0.0600252
ZNF839	-15674.3	-15679.8	10.9715	0.000925262	0.0677403
CCDC148	-13178.5	-13184	10.9443	0.000938912	0.0677403
RP1-309K20.6	-10563.5	-10568.9	10.9278	0.000947295	0.0677403
DLX6	-4972.72	-4978.17	10.8983	0.000962512	0.0677403
TRAPPC2	-2254.02	-2259.46	10.8809	0.000971605	0.0677403
USP14	-6929.39	-6934.7	10.6177	0.0011201	0.077066
GLA	-9428.15	-9433.42	10.5309	0.00117394	0.0791268
KIAA0907	-11544.8	-11550	10.5209	0.00118032	0.0791268
OPA1	-10814.6	-10819.8	10.4386	0.0012341	0.0816847
AKR7A2	-5794.55	-5799.67	10.2386	0.0013753	0.0898931
LRRC17	-5544.8	-5549.89	10.182	0.00141816	0.0915501
DCLRE1C	-15458.5	-15463.6	10.0494	0.00152397	0.0971811
b Positively selected genes by the Branch model (1 < dN/dS ≤ 5)
Gene	ω of outgroups	ω of Accipitriformes ancestral branch
SPCS1	0.15256	3.29421
MRGBP	0.05305	2.68529
GTPBP8	0.20648	2.3316
C1ORF50	0.11083	2.05177
SFTPA1	0.71756	1.92997
TMEM9B	0.02503	1.92657
TMEM52	0.57852	1.87042
MSRB3	0.36862	1.77635
MIPOL1	0.49673	1.75905
RHCE	0.62416	1.69963
RP5-1028K7.3	0.20103	1.61453
NMU	0.43254	1.60769
TEX9	0.52892	1.52938
GYG1	0.23342	1.41835
CD4	0.70493	1.37604
IFNGR1	0.69037	1.35473
C12ORF43	0.4258	1.35328
MLANA	0.50634	1.33262
CAV1	0.1255	1.32356
CEP57L1	0.76033	1.3222
CENPC	0.75319	1.3188
KIAA1551	0.71373	1.31736
C1ORF146	0.26518	1.29951
CDPF1	0.40347	1.29739
CCDC34	0.48816	1.29294
MKX	0.06705	1.29267
G0S2	0.19345	1.28899
RP11-196G11.1	0.11163	1.26612
THG1L	0.10439	1.25713
SYT16	0.35383	1.24962
SCN3B	0.08149	1.22971
TFF2	0.48054	1.22284
TMEM182	0.20206	1.2221
DBI	0.11023	1.21244
SPATA18	0.48559	1.21033
COMMD5	0.19885	1.19745
MTHFS	0.19966	1.19665
SOD1	0.2731	1.19501
KDELR2	0.02788	1.18721
IFNG	0.4773	1.17599
IL2RB	0.47932	1.16606
RP11-463D19.2	0.021	1.16049
CNOT2	0.01828	1.14784
PTPLB	0.0624	1.14364
CIB2	0.07457	1.13409
LOC416354	0.04962	1.12721
NKIRAS2	0.01383	1.12037
SUSD3	0.30817	1.11434
HELB	0.38497	1.11118
TMEM100	0.07377	1.1096
LRRFIP1	0.32473	1.10733
FAM162B	0.13641	1.10663
C4H4orf32	0.16876	1.10533
U2AF1	0.04189	1.10198
GINM1	0.32117	1.08838
TMX4	0.30287	1.0814
HAUS8	0.68127	1.07318
POLR1E	0.21792	1.04854
PAIP2	0.00203	1.03483
LEPROTL1	0.08049	1.02395
CENPQ	0.77013	1.02108
LGALS2	0.51958	1.0187
CCDC148	0.42577	1.01177
SENP5	0.52278	1.0088
C1H12ORF23	0.08374	1.00131

## Sheet: Datasheet S3
List of positively selected genes in the ancestral branch of Falconiformes
a Positively selected genes by the Branch-site model (P ≤ 0.05 with a 10% of FDR)
Gene	Alternative hypothesis	Null hypothesis	2ΔL	p-value	q-value
PPP4R1	-19179.6	-19757.5	1155.8	2.45794e-253	1.28633e-249
FAM222B	-5385.08	-5404.5	38.8451	4.58796e-10	1.20006e-06
SMARCE1	-5502.52	-5519.15	33.2676	8.03092e-09	1.39963e-05
COCH	-9269.55	-9283.79	28.4817	9.45886e-08	0.000123666
MYEF2	-7702.39	-7715.95	27.1151	1.91694e-07	0.000197831
CACUL1	-5721.37	-5734.76	26.7892	2.26903e-07	0.000197831
RPGR	-28380.3	-28393.1	25.6671	4.05688e-07	0.000303282
YTHDF3	-4639.67	-4652.11	24.8822	6.09434e-07	0.000398058
MRPS11	-3905.16	-3916.89	23.4578	1.27684e-06	0.00074368
RNF17	-35886.4	-35897.8	22.7032	1.89048e-06	0.000988281
DMRT2	-9873.94	-9885.14	22.3865	2.2294e-06	0.00106006
KIF16B	-19559.6	-19570.6	22.0906	2.60085e-06	0.00113295
SLC26A4	-13043.3	-13054.1	21.6168	3.32931e-06	0.00119918
KCNQ1	-11216	-11226.7	21.5546	3.439e-06	0.00119918
ITGA9	-15903.9	-15914.7	21.5519	3.44387e-06	0.00119918
AACS	-9114.08	-9124.77	21.3859	3.75516e-06	0.00122882
MIS18BP1	-32648	-32658.2	20.5146	5.91794e-06	0.00182092
NOC2L	-15154	-15164	19.8687	8.29452e-06	0.00240824
CASC5	-48818	-48827.2	18.4823	1.71488e-05	0.0047061
ISM2	-10056.1	-10065.2	18.2888	1.89818e-05	0.00496755
CDKN2AIP	-14382.3	-14391.3	18.1047	2.09085e-05	0.0052041
ETAA1	-20246.5	-20255.3	17.7072	2.57645e-05	0.00586084
DVL1	-8593.18	-8602.01	17.6738	2.62209e-05	0.00586084
TMEM254	-3671.31	-3680.12	17.624	2.69164e-05	0.00586084
ALDH1L2	-13282.8	-13291.3	16.9265	3.88556e-05	0.00790383
PSCA	-3251.52	-3259.98	16.9064	3.92683e-05	0.00790383
MED21	-4182.51	-4190.84	16.6777	4.42997e-05	0.00857943
LRRFIP1	-23201.4	-23209.5	16.222	5.63352e-05	0.010514
CIZ1	-11717.5	-11725.6	16.1036	5.9971e-05	0.0108186
MAK16	-5416.8	-5424.57	15.554	8.01817e-05	0.0133736
ARHGEF7	-8750.9	-8758.66	15.5034	8.23554e-05	0.0133736
PAIP1	-7782.3	-7790.03	15.4594	8.42984e-05	0.0133736
BLMH	-6920.62	-6928.35	15.4569	8.44093e-05	0.0133736
LOC769329	-10578.6	-10586.2	15.2135	9.60154e-05	0.0147642
XRN1	-20869.2	-20876.6	14.9339	0.000111347	0.0158405
PCTP	-4202.57	-4210.02	14.9036	0.000113146	0.0158405
COPG1	-12847.3	-12854.8	14.8554	0.000116073	0.0158405
KIAA2026	-41794.8	-41802.2	14.8473	0.000116575	0.0158405
UBR7	-8157.28	-8164.69	14.8221	0.000118145	0.0158405
KIF18A	-18311.4	-18318.8	14.7426	0.000123231	0.0161094
HEY1	-5870.54	-5877.77	14.4537	0.000143646	0.0183201
KIAA1731	-40780.3	-40787.3	13.9816	0.000184613	0.0229843
SVOPL	-8866.89	-8873.78	13.7818	0.000205316	0.0249286
SDC1	-8028.37	-8035.23	13.7323	0.000210799	0.0249286
GFRAL	-11563.3	-11570.2	13.6993	0.000214532	0.0249286
ZNF518A	-26520.4	-26527	13.1611	0.000285814	0.0324896
CENPQ	-7301.59	-7308.11	13.0358	0.0003056	0.0339996
COX7A2	-3219.44	-3225.88	12.8684	0.000334181	0.0364048
ARHGEF19	-33142.9	-33149.2	12.6721	0.000371155	0.0394847
TADA1	-5126.43	-5132.75	12.6401	0.000377555	0.0394847
CENPC	-26639.1	-26645.4	12.5757	0.00039079	0.0400675
FBXO22	-5974.61	-5980.87	12.5121	0.000404321	0.0400785
DIABLO	-5972.85	-5979.09	12.4816	0.000410971	0.0400785
PTGFRN	-13981.2	-13987.4	12.4684	0.000413892	0.0400785
RTCA	-4967.91	-4974.12	12.4251	0.000423605	0.0402733
TSPAN5	-2783.36	-2789.36	11.999	0.000532289	0.0497025
ABTB2	-13843.7	-13849.6	11.7535	0.000607303	0.0557121
FARP1	-11583.4	-11589.3	11.6688	0.000635564	0.0572994
PHLPP2	-20828.5	-20834.2	11.5068	0.000693415	0.0614554
ALB	-13278.9	-13284.6	11.3524	0.000753512	0.0656633
ACBD6	-6790.85	-6796.51	11.3218	0.000766009	0.0656633
PUS7	-8779.8	-8785.44	11.2741	0.000785973	0.0662879
RHCE	-11011.3	-11016.9	11.2336	0.000803286	0.0666727
DOCK10	-25781.6	-25787.2	11.0372	0.000893026	0.072963
FBXO15	-10545.8	-10551.3	10.9309	0.00094571	0.0760787
MAN2C1	-18000.2	-18005.7	10.8722	0.000976182	0.0771684
LMAN2	-5576.75	-5582.17	10.8485	0.000988771	0.0771684
UMOD	-11550.1	-11555.4	10.727	0.00105585	0.0811918
TFCP2L1	-5879.23	-5884.55	10.6364	0.00110883	0.08403
RHAG	-8728.95	-8734.23	10.551	0.00116126	0.0867463
TXLNG	-6431.51	-6436.73	10.4504	0.00122624	0.0881393
DRD5	-8007.66	-8012.89	10.4424	0.00123156	0.0881393
MRPL32	-4072.43	-4077.64	10.4239	0.00124393	0.0881393
KIAA1549	-31886.6	-31891.8	10.4088	0.00125419	0.0881393
NPTX2	-9571.06	-9576.26	10.3941	0.00126419	0.0881393
NT5E	-11066.4	-11071.5	10.2129	0.00139462	0.0959535
OARD1	-3376.68	-3381.77	10.1772	0.00142184	0.0964919
CINP	-5230.33	-5235.41	10.1547	0.00143935	0.0964919
GUCD1	-5241.96	-5247.01	10.1014	0.00148157	0.0980652
b Positively selected genes by the Branch model (1 < dN/dS ≤ 5)
Gene	ω of outgroups	ω of Falconiformes ancestral branch
TSPAN2	0.35566	2.73117
SOX30	0.6601	1.47596
PCTP	0.22749	1.44848
TMEM69	0.48616	1.40604
SFTPA1	0.71407	1.33625
MGP	0.38314	1.3075
CENPC	0.74665	1.30284
YWHAG	0.00799	1.27487
TSPO2	0.20413	1.27103
MIS18BP1	0.50457	1.21153
SKA3	0.56307	1.20756
BID	0.47121	1.19397
CCDC147	0.4791	1.19309
RAD23B	0.30561	1.17788
SKA2	0.60421	1.12477
N4BP2L2	0.56341	1.11354
RGS17	0.04504	1.10494
HORMAD2	0.35708	1.08465
CENPU	0.65355	1.03754
RHCE	0.62409	1.01538
ORC1	0.35757	1.00031

## Sheet: Datasheet S4
List of positively selected genes in chuck-will's-widow
a Positively selected genes by the Branch-site model (P ≤ 0.05 with a 10% of FDR)
Gene	Alternative hypothesis	Null hypothesis	2ΔL	p-value	q-value
SKI	-9966.19	-10023.7	114.979	7.95208e-27	3.07665e-23
FAM117B	-6502.74	-6536.19	66.9119	2.83917e-16	5.4954e-13
TRIM25	-15443.2	-15465.2	44.1183	3.09114e-11	3.9861e-08
RCOR3	-4492.18	-4511.08	37.8083	7.80491e-10	7.5465e-07
EYA4	-6982.16	-7000.78	37.2386	1.04523e-09	8.127e-07
SNX13	-12469.2	-12486.4	34.4767	4.31383e-09	2.77995e-06
CYP27C1	-7298.01	-7314.02	32.0327	1.51597e-08	7.59487e-06
LDB3	-15940.7	-15956.7	31.967	1.56812e-08	7.59487e-06
FKBP6	-7875.13	-7890.41	30.5532	3.24831e-08	1.29258e-05
SEC63	-9084.49	-9099.74	30.4986	3.34113e-08	1.29258e-05
GABRQ	-5089.84	-5104.92	30.1427	4.01394e-08	1.41079e-05
TFAP2C	-6766.62	-6781.36	29.4644	5.69531e-08	1.83825e-05
OSBPL6	-10026.5	-10040.8	28.6725	8.57135e-08	2.55122e-05
TXNDC12	-2307.35	-2321.55	28.4069	9.83151e-08	2.71729e-05
LOC427799	-5033.79	-5046.9	26.2219	3.04353e-07	7.8432e-05
USP7	-9560.59	-9573.14	25.0842	5.48815e-07	0.000127938
SHROOM2	-27670.5	-27683	25.0392	5.61765e-07	0.000127938
NF2L	-8806.08	-8817.88	23.6137	1.17744e-06	0.0002537
FAM26E	-6016.03	-6027.09	22.1223	2.55823e-06	0.00051471
COL3A1	-23294.7	-23305.8	22.0504	2.65585e-06	0.00051471
TECPR1	-17346.6	-17357.5	21.725	3.14662e-06	0.0005805
ZPLD1	-4847.15	-4857.94	21.5856	3.38385e-06	0.000594573
ORMDL3	-2152.37	-2163.07	21.3972	3.73324e-06	0.000615975
VIT	-12050.6	-12061.3	21.354	3.81815e-06	0.000615975
PSMB7	-6249.87	-6260.5	21.2561	4.0182e-06	0.000622296
RP1	-74573	-74583.5	20.8775	4.89605e-06	0.000729346
CCDC90B	-5275.14	-5285.52	20.7496	5.23438e-06	0.000749633
CRIM1	-17048.2	-17058.4	20.3476	6.45725e-06	0.000892864
HEG1	-42077.5	-42087.7	20.262	6.75294e-06	0.000900776
CPB2	-7167.04	-7177.11	20.1381	7.20456e-06	0.0009288
C1QTNF4	-5525.18	-5535.2	20.0337	7.60894e-06	0.000950023
ZBTB26	-9528.54	-9538.33	19.5808	9.64311e-06	0.00116584
DNAJC25	-5888.18	-5897.9	19.4526	1.03127e-05	0.00120791
RNF150	-5539.89	-5549.52	19.2686	1.13558e-05	0.00129759
WDR48	-7279.28	-7288.71	18.8502	1.41396e-05	0.00155906
ALCAM	-9015.4	-9024.79	18.7775	1.4689e-05	0.00158025
PCLO	-71055.8	-71064.9	18.0643	2.13564e-05	0.00223832
CYB5A	-3272.23	-3281.18	17.8918	2.33827e-05	0.0023831
SORBS1	-42548.4	-42556.8	16.6533	4.48726e-05	0.00445546
MBD5	-20893.9	-20901.9	16.0333	6.22384e-05	0.00594658
TIAM2	-23298.4	-23306.4	16.0103	6.29972e-05	0.00594658
CBFB	-3898.89	-3906.51	15.2432	9.4515e-05	0.0087075
UBE2F	-2012.75	-2020.29	15.0667	0.000103781	0.00934029
GRHL3	-8156.56	-8164.02	14.9151	0.000112461	0.00980942
SKP2	-9492.37	-9499.82	14.8884	0.000114063	0.00980942
MTRF1	-7541.18	-7548.42	14.4853	0.000141256	0.0118839
RTN4	-17690.5	-17697.6	14.2315	0.000161645	0.0133099
RNH1	-8900.56	-8907.65	14.1633	0.000167605	0.0135131
RAC2	-2759.28	-2766.31	14.0619	0.000176891	0.0139384
DNAJC11	-7463.05	-7470.06	14.0283	0.000180083	0.0139384
CDC37L1	-6480.82	-6487.79	13.9341	0.000189331	0.0143669
TRMT1L	-12908	-12914.8	13.6146	0.000224439	0.0165959
FAM105A	-5883.74	-5890.54	13.5909	0.000227282	0.0165959
HAUS8	-12519.1	-12525.8	13.4971	0.000238927	0.0171231
TM4SF18	-4539.04	-4545.52	12.9651	0.000317351	0.02233
GTF3C6	-3481.24	-3487.67	12.8627	0.0003352	0.0229856
SLC46A3	-8195.37	-8201.79	12.8441	0.000338547	0.0229856
SMIM8	-1949.13	-1955.47	12.6801	0.000369573	0.0246594
APITD1	-4033.13	-4039.45	12.6419	0.000377206	0.0247422
TRMT13	-9304.66	-9310.91	12.5051	0.000405839	0.0261766
HEPACAM2	-16023.8	-16030	12.4204	0.000424675	0.0269425
ETF1	-3962.82	-3969	12.3551	0.000439784	0.027451
SORCS3	-16374.7	-16380.8	12.1777	0.000483639	0.0297092
ANKRD28	-11211.8	-11217.8	11.9617	0.000543045	0.0328372
RS1	-4003.92	-4009.85	11.8701	0.000570439	0.0338318
DLAT	-10534.3	-10540.2	11.8488	0.000576976	0.0338318
PLEKHH2	-20706.7	-20712.6	11.8054	0.00059059	0.0341132
TEX10	-13266.1	-13272	11.712	0.000620991	0.0353417
WDR26	-6054.3	-6060.05	11.4933	0.000698483	0.0387247
PPP6C	-5036.37	-5042.11	11.4881	0.000700446	0.0387247
SLC25A29	-3879.85	-3885.57	11.4394	0.000719017	0.0391777
HGFAC	-10263.2	-10268.9	11.3751	0.000744368	0.0391777
LZTFL1	-4469.66	-4475.35	11.3728	0.000745266	0.0391777
NXT2	-2679.27	-2684.94	11.3431	0.000757302	0.0391777
SOD1	-4129.18	-4134.85	11.3383	0.000759257	0.0391777
FHL1	-3775.58	-3781.22	11.2934	0.000777849	0.0396089
HABP2	-14773.8	-14779.4	11.1855	0.000824371	0.0414327
TRAK1	-17864.1	-17869.7	11.0897	0.000868084	0.04236
SDHA	-8715.43	-8720.97	11.0875	0.000869108	0.04236
GPR180	-6798.69	-6804.23	11.0736	0.000875658	0.04236
IMPA2	-4886.39	-4891.8	10.8226	0.00100268	0.047906
FBXL4	-7446.73	-7452.12	10.7921	0.00101933	0.0481075
CLIP1	-28395	-28400.2	10.3495	0.0012951	0.0603861
DNAJC8	-3215.34	-3220.44	10.2027	0.00140238	0.0646097
RPS20	-3948.45	-3953.54	10.1686	0.00142849	0.0650382
MAP7D3	-13213.3	-13218.4	10.1311	0.00145786	0.0656037
TMC1	-22355	-22360.1	10.0977	0.00148458	0.0660384
PLA2G7	-7726.67	-7731.69	10.0352	0.00153581	0.0675407
SMC6	-20295.2	-20300.2	9.84822	0.00169996	0.0739195
PRPH2	-5112.39	-5117.29	9.80844	0.00173713	0.0746967
ZNF804B	-30959.6	-30964.5	9.76743	0.0017763	0.0747687
TGM4	-21859.3	-21864.2	9.76625	0.00177745	0.0747687
TAF1A	-7653.49	-7658.31	9.632	0.00191216	0.0795705
TAF1D	-10165.8	-10170.5	9.48052	0.00207665	0.085496
SEPT8	-6528.71	-6533.43	9.42942	0.00213531	0.0869859
OXCT1	-6626.38	-6631.07	9.38814	0.00218393	0.0879402
COPS3	-3186.87	-3191.55	9.37122	0.00220419	0.0879402
USP33	-11378.7	-11383.4	9.34809	0.00223218	0.0881482
TRMT10C	-8561.81	-8566.4	9.17881	0.00244833	0.0957076
SKIV2L2	-13476.7	-13481.3	9.10518	0.00254886	0.0984208
SEPT9	-7497.26	-7501.81	9.09107	0.00256861	0.0984208
b Positively selected genes by the Branch model (1 < dN/dS ≤ 5)
Gene	ω of outgroups	ω of chuck-will's-widow
CKAP5	0.0864	2.44801
TRMT10A	0.26056	2.2641
LNP1	0.48791	2.11615
NSMCE2	0.32708	2.10888
CPLX4	0.07925	1.54209
SYT11	0.0453	1.49563
TTLL5	0.4256	1.43955
PRKAB2	0.02794	1.36385
RP11-463D19.2	0.02081	1.25282
PKIG	0.23899	1.21375
ACBD7	0.26941	1.21163
TCOF1	0.57682	1.13637
TCEB1	0.02321	1.11811
C5H11ORF58	0.11275	1.1156
IFT27	0.29649	1.09951
CEP55	0.42564	1.09899
RP11-514O12.4	0.29787	1.0834
RPAIN	0.19844	1.05889
BASP1	0.32214	1.05306
RNF11	0.08424	1.04841
GGACT	0.09368	1.02274
SPINK7	0.44001	1.0012

## Sheet: Datasheet S5
List of positively selected genes in brown kiwi
a Positively selected genes by the Branch-site model (P ≤ 0.05 with a 10% of FDR)
Gene	Alternative hypothesis	Null hypothesis	2ΔL	p-value	q-value
AIFM1	-10307.2	-10335.9	57.5074	3.37e-14	1.76217e-10
CARNMT1	-5234.6	-5259.54	49.8836	1.63e-12	4.26163e-09
MIER2	-8706.95	-8729.78	45.6504	1.41e-11	2.45763e-08
ASTN1	-19352.4	-19372.7	40.5962	1.87e-10	2.24847e-07
EPS15	-11693.8	-11713.9	40.3212	2.15e-10	2.24847e-07
MAPT	-14985.9	-15005.2	38.6308	5.12e-10	4.46208e-07
RC3H2	-11950.2	-11969	37.5864	8.75e-10	6.53625e-07
SNAP25	-2285.72	-2303.32	35.1916	2.99e-09	1.95434e-06
MUC4	-59131.7	-59149	34.5626	4.13e-09	2.39953e-06
GOT2	-5585.72	-5602.9	34.3579	4.59e-09	2.40011e-06
SGCZ	-3312.91	-3329.53	33.2406	8.14e-09	3.86946e-06
TEX11	-16301.3	-16317.7	32.7004	1.08e-08	4.7061e-06
SAMD4A	-8949.3	-8965.36	32.1273	1.44e-08	5.79212e-06
KLHL12	-7237.3	-7252.69	30.7697	2.91e-08	1.08066e-05
GRXCR1	-4204.3	-4219.62	30.6454	3.1e-08	1.08066e-05
SHOC2	-4703.02	-4717.09	28.1454	1.13e-07	3.45695e-05
GLA	-9405.87	-9419.89	28.0441	1.19e-07	3.45695e-05
PRDM12	-6281.64	-6295.66	28.0419	1.19e-07	3.45695e-05
KIAA1024	-11016.9	-11030.6	27.3865	1.67e-07	4.59602e-05
USP35	-14534.7	-14548.3	27.1403	1.89e-07	4.94141e-05
CABLES1	-4177.72	-4191.03	26.6206	2.48e-07	6.1752e-05
HCCS	-4651.06	-4663.76	25.3947	4.67e-07	0.000110997
ZC3H12B	-8264.04	-8276.59	25.093	5.46e-07	0.000124132
RPF1	-5190.42	-5202.69	24.5454	7.26e-07	0.000158177
ANKRD1	-5058.02	-5070.14	24.2436	8.49e-07	0.000177577
COMMD1	-4218.17	-4230.09	23.855	1.04e-06	0.00020916
CAPN10	-9903.87	-9915.71	23.684	1.14e-06	0.00022078
ANKDD1A	-7984.52	-7995.83	22.6198	1.97e-06	0.000367898
FAM98A	-6405.58	-6416.78	22.3952	2.22e-06	0.000400289
BNC2	-10247.4	-10258.4	22.1271	2.55e-06	0.000444465
ACP1	-3358.72	-3369.61	21.7758	3.06e-06	0.000516153
C19ORF44	-18805	-18815.8	21.6695	3.24e-06	0.000529436
PDLIM3	-4937.34	-4947.94	21.2073	4.12e-06	0.000652833
NTSR1	-5091.25	-5101.81	21.1167	4.32e-06	0.000664391
CHMP4C	-3465.75	-3476.23	20.9577	4.7e-06	0.000687033
KIAA1143	-4365.55	-4376.02	20.9429	4.73e-06	0.000687033
EGR1	-8006.45	-8016.64	20.3813	6.34e-06	0.000895996
SEMA4D	-12876.5	-12886.5	19.9924	7.77e-06	0.00106919
MIPEP	-11144.2	-11154	19.545	9.83e-06	0.00129941
ZNF512B	-10618.7	-10628.4	19.5228	9.94e-06	0.00129941
PHF21B	-6035.44	-6045.17	19.4587	1.03e-05	0.00130725
GFM2	-11903.4	-11913.1	19.418	1.05e-05	0.00130725
SVOPL	-8864.21	-8873.77	19.1121	1.23e-05	0.00149574
PTCH1	-16573.5	-16583	18.9935	1.31e-05	0.00155682
WDR36	-12845.1	-12854.5	18.7858	1.46e-05	0.00169652
TMEM14C	-2126.33	-2135.63	18.6039	1.61e-05	0.00183015
SPTLC1	-7065.07	-7074.12	18.0993	2.1e-05	0.00233636
PRPF8	-25378.4	-25387.3	17.7704	2.49e-05	0.00269987
ABTB1	-7558.92	-7567.79	17.7411	2.53e-05	0.00269987
NFXL1	-13508	-13516.6	17.3116	3.17e-05	0.00331519
DGKQ	-16251.7	-16260.3	17.2662	3.25e-05	0.00333221
RRP15	-6916.01	-6924.44	16.8536	4.04e-05	0.00406253
ME3	-8193.11	-8201.52	16.8171	4.12e-05	0.00406481
NRG1	-9218.2	-9226.56	16.7237	4.32e-05	0.0041832
HAUS8	-11893.5	-11901.8	16.6145	4.58e-05	0.00435433
CUL1	-7263.78	-7271.96	16.3647	5.22e-05	0.00487417
ABCD2	-10236.9	-10244.9	16.0045	6.32e-05	0.00579777
IL22RA2	-4748.3	-4756.23	15.8426	6.88e-05	0.00612413
DDI2	-17682.5	-17690.4	15.8358	6.91e-05	0.00612413
SPSB4	-2915.82	-2923.69	15.7244	7.33e-05	0.00638809
NPR3	-4811.01	-4818.82	15.6335	7.69e-05	0.00659197
SLC16A14	-7109.79	-7117.58	15.5692	7.95e-05	0.00670493
TMEM106B	-4270.39	-4278.08	15.3808	8.79e-05	0.00717007
DENND2D	-9304.82	-9312.51	15.3709	8.83e-05	0.00717007
ARRDC3	-4630.28	-4637.95	15.3401	8.98e-05	0.00717007
CRIM1	-16725.4	-16733	15.3252	9.05e-05	0.00717007
F13A1	-12339.2	-12346.8	15.2671	9.33e-05	0.00728158
ANKRD42	-9797.72	-9805.31	15.1802	9.77e-05	0.00751284
RMI1	-12077.6	-12085.1	14.9904	0.00010806	0.00818907
ZNF319	-9534.84	-9542.27	14.8419	0.000116906	0.00857512
NUP88	-10681.7	-10689.1	14.8406	0.000116989	0.00857512
FAF2	-4712.04	-4719.46	14.8232	0.000118074	0.00857512
ERCC6L2	-30767.1	-30774.3	14.5354	0.000137548	0.00971841
ATMIN	-9846.69	-9853.95	14.521	0.000138607	0.00971841
RNF25	-9852.43	-9859.68	14.5103	0.000139392	0.00971841
SETD1B	-25771.5	-25778.7	14.3961	0.00014811	0.0101904
C3H6ORF203	-3485.72	-3492.9	14.3486	0.00015189	0.0103147
C8A	-13723	-13730.2	14.2321	0.000161592	0.0108329
WDR1	-8485.48	-8492.57	14.1723	0.00016681	0.0110411
RPTOR	-18771.3	-18778.3	14.1007	0.000173284	0.0113263
ARHGEF39	-6201.83	-6208.82	13.9857	0.000184203	0.0118913
HS3ST1	-3620.3	-3627.21	13.83	0.000200112	0.0127608
SNX8	-5140.4	-5147.16	13.5255	0.000235342	0.0148266
ARHGEF6	-9425.19	-9431.91	13.4289	0.000247781	0.0154244
GMNC	-9175.88	-9182.5	13.2494	0.000272664	0.0167737
RP11-894J14.5	-10044.9	-10051.5	13.1323	0.000290242	0.0176474
C12H3ORF37	-6607.43	-6613.91	12.9543	0.000319189	0.0191167
SNED1	-24842.5	-24849	12.9395	0.000321719	0.0191167
DHFR	-2716.2	-2722.61	12.82	0.000342939	0.0201486
ZNF609	-21601.9	-21608.2	12.5656	0.000392907	0.0228279
PDZD8	-22076.2	-22082.4	12.4273	0.000423093	0.0243116
SLC8A3	-11314.4	-11320.6	12.284	0.000456865	0.0258325
ARL6	-2412.69	-2418.83	12.2735	0.000459443	0.0258325
SLC39A8	-9773.75	-9779.84	12.174	0.000484598	0.0268215
TRAF4	-6121.49	-6127.57	12.1637	0.000487291	0.0268215
ASZ1	-9905.94	-9911.98	12.0741	0.000511279	0.0277918
KCNS3	-5923.25	-5929.28	12.0586	0.000515548	0.0277918
SETD9	-7158.87	-7164.86	11.9651	0.00054206	0.0289228
FGF9	-2459.63	-2465.58	11.899	0.000561653	0.0296655
KCNK13	-7126.74	-7132.64	11.7895	0.000595645	0.0306431
TRIM25	-14938.6	-14944.5	11.7875	0.000596286	0.0306431
MTFR1L	-5968.4	-5974.28	11.7716	0.000601405	0.0306431
EMILIN3	-12720.3	-12726.2	11.7648	0.000603603	0.0306431
VPS29	-4272.11	-4277.9	11.5817	0.000666057	0.0334886
PTGES2	-5207.04	-5212.82	11.5476	0.00067836	0.0337823
FCHO2	-12576.4	-12582.1	11.3613	0.000749912	0.0369933
HHIPL1	-13366.3	-13371.9	11.1739	0.000829548	0.0405393
ARHGEF4	-23943.3	-23948.9	11.0999	0.000863327	0.0417994
COQ7	-5090.03	-5095.48	10.896	0.000963734	0.0462327
PSEN1	-5364.37	-5369.78	10.8298	0.000998781	0.0474784
PTCHD2	-17695.1	-17700.5	10.785	0.00102329	0.0482051
IPPK	-7439.2	-7444.53	10.653	0.00109893	0.0513061
SRP9	-3090.06	-3095.28	10.4566	0.0012221	0.056552
GPR20	-5646.39	-5651.59	10.4053	0.00125654	0.0576355
EEF1B2	-3655.38	-3660.56	10.3569	0.0012899	0.0586511
B4GALT6	-4666.08	-4671.2	10.2342	0.0013786	0.0621439
CCT4	-8662.92	-8667.99	10.1275	0.00146071	0.0652826
RAG1	-15298.1	-15303.1	10.0883	0.00149217	0.0661233
ANKS3	-10714.3	-10719.4	10.0686	0.0015082	0.0662721
ZNF407	-38017.5	-38022.5	10.0326	0.00153792	0.0670149
INDOL1	-10961.8	-10966.8	9.95264	0.00160619	0.0694112
INADL	-29753.2	-29758.2	9.82869	0.00171811	0.0736392
PTAFR	-5910.24	-5915.11	9.73935	0.00180365	0.0766771
TMED5	-5283.51	-5288.36	9.69816	0.00184453	0.0777826
LOC423693	-15993.6	-15998.4	9.59062	0.00195574	0.0815978
PPP2R5C	-5037	-5041.79	9.58081	0.00196621	0.0815978
C2H7ORF63	-20828.6	-20833.4	9.53392	0.00201709	0.0830502
FAT2	-63105.1	-63109.9	9.49711	0.00205796	0.084071
GLIPR1L	-5601.84	-5606.51	9.34445	0.00223662	0.0906611
SCAF11	-23756	-23760.6	9.19134	0.00243163	0.0978076
b Positively selected genes by the Branch model (1 < dN/dS ≤ 5)
Gene	ω of outgroups	ω of brown kiwi
HNRNPM	0.03273	4.77055
TSPO2	0.1991	4.18929
UBE2H	0.04322	3.98504
WNT8A	0.04699	3.69426
LOC107056350	0.06248	3.60094
WTIP	0.08589	3.26868
HDAC3	0.00307	3.11371
CAPZA1	0.04158	2.84846
G3BP2	0.02418	2.71179
RBFA	0.46195	2.614
FGFRL1	0.02597	2.417
HIST1H4D	0.00555	2.37602
MRPS11	0.19934	2.31841
TMEM57	0.02934	2.28538
SKA2	0.59817	2.21402
RBBP5	0.01846	2.16038
TAF1D	0.48562	2.11252
FAM76A	0.01448	2.09456
LZTFL1	0.22978	2.08959
AVEN	0.48694	2.06353
SGTA	0.03934	1.99356
SNRPC	0.03545	1.98742
TMEM56	0.20182	1.9689
AC113404.1	0.03222	1.96878
SSNA1	0.15047	1.94497
FAM210B	0.21669	1.94022
CD80	0.6776	1.87625
SYCP3	0.16933	1.8285
TAF11	0.05692	1.81423
NPRL3	0.0252	1.78254
CNP	0.07245	1.78027
SH3BGRL3	0.02861	1.76418
SH2D1B	0.46711	1.73212
TRMT10C	0.31018	1.71109
NDUFAF4	0.35186	1.68775
RPS20	0.04225	1.66916
TFF2	0.48789	1.66458
ZDHHC1	0.42664	1.61614
BATF3	0.1676	1.58173
IFT27	0.29545	1.5556
IL13RA1	0.39132	1.55539
FAM185A	0.23572	1.55307
KCNQ5	0.07437	1.5049
CCDC83	0.77737	1.50138
MYL1	0.0485	1.49767
HAUS2	0.53339	1.48972
C20H20ORF195	0.58714	1.47478
CD86	0.5731	1.45218
IL18	0.23841	1.44323
METTL8	0.32084	1.4416
HAUS8	0.67187	1.43819
SNX10	0.10459	1.42909
GCSH	0.23576	1.40111
C2H7ORF36	0.40071	1.39733
IL4I1	0.18546	1.3922
SKP2	0.32182	1.37826
RCSD1	0.4486	1.37574
NDUFB5	0.27237	1.3622
RHCE	0.62682	1.35856
SAMD13	0.09352	1.31654
MRPL23	0.25086	1.31136
EEF1E1	0.21248	1.24522
FAM26E	0.25933	1.23144
ARPP19	0.04041	1.22054
CNTD1	0.25261	1.21193
TBXAS1	0.25097	1.19869
USP18	0.56986	1.19797
NSMCE4A	0.31949	1.19218
CETN1	0.07726	1.1695
DNAJC25	0.07327	1.16603
CABLES1	0.02387	1.16499
MCPH1	0.43358	1.16411
C2H8ORF37	0.26956	1.16223
APITD1	0.24788	1.16154
RPS23	0.01516	1.15959
CENPQ	0.76804	1.15524
KIAA1551	0.71527	1.15453
SHANK2	0.06366	1.14382
FGF20	0.08092	1.14182
CFL2	0.02079	1.13674
TFRC	0.46948	1.13542
POLE3	0.03825	1.13533
PRPF4	0.02271	1.13469
PPAPDC3	0.04482	1.13345
UBE2E3	0.00563	1.13039
CSNK1A1	0.0269	1.12999
SOX30	0.66722	1.12491
SMIM8	0.26809	1.11749
ATP6V0C	0.08922	1.11572
C12ORF43	0.4276	1.1121
PPP2R5C	0.01777	1.1101
KLHL26	0.02346	1.10716
COTL1	0.0565	1.10426
LIPI	0.28327	1.09833
MLH3	0.41545	1.09229
CBX1	0.00275	1.08282
CGA	0.07395	1.08097
IMMP2L	0.10063	1.07874
PPAP2A	0.15055	1.06503
MTG2	0.22222	1.06151
PPP3CA	0.01217	1.05129
VAMP7	0.03833	1.04375
SRSF10	0.07559	1.0391
EDF1	0.03618	1.02546
CCDC147	0.49901	1.02398
ARHGEF4	0.28329	1.02389
N4BP2L2	0.56772	1.02035
TAF1A	0.28067	1.01859
HDX	0.10921	1.01641
MED27	0.01784	1.01564
ABRA	0.26515	1.01318
LMNA	0.46927	1.01082
B3GNT2	0.08706	1.01077

## Sheet: Datasheet S6
List of genes showing a high level of GC3 biases in the raptors
Gene	Avg. GC3-level in raptors	Avg. GC3-level in non-raptor birds	P-value by Mann-Whitney U test	Bald eagle	Golden eagle	Eastern buzzard	Saker falcon	Peregrine falcon	Common kestrel	Eurasian eagle-owl	Northern spotted owl	Oriental scops-owl	Brown kiwi	Common ostrich	American crow	Anna's hummingbird	Budgerigar	Chicken	Common cuckoo	Crested ibis	Downy woodpecker	Hoatzin	Killdeer	Little egret	Rock dove	Zebra finch
HTATIP2	1.43636	1.31991	0.000236	1.4412	1.4207	1.4072	1.4662	1.4531	1.4297	1.4158	1.4633	1.43	1.3473	1.3655	1.2548	1.3531	1.3844	1.1917	1.3383	1.2793	1.3134	1.4544	1.3896	1.3701	1.2827	1.1541
PIGC	1.62004	1.47684	0.00091	1.6047	1.6311	1.6381	1.6693	1.689	1.6374	1.6195	1.5447	1.5466	1.3189	1.35	1.5494	1.6367	1.3788	1.4631	1.5187	1.6015	1.3718	1.548	1.5424	1.3855	1.4154	1.5956
IFFO1	1.44831	1.36258	0.00153	1.4802	1.4146	1.4611	1.4877	1.4649	1.471	1.4419	1.4113	1.4021	1.3123	1.2643	1.3658	1.3431	1.276	1.3302	1.3908	1.4021	1.3826	1.4613	1.4642	1.4619	1.3543	1.2672
PHC1	1.08671	1.03512	0.0017	1.0892	1.0912	1.1177	1.1017	1.0938	1.0772	1.0962	1.0493	1.0641	1.0202	1.0441	1.0421	1.026	1.0333	0.8682	1.0024	1.0657	1.024	1.1806	1.0847	1.0694	0.9964	1.0346
SLC16A1	1.35823	1.25853	0.00208	1.3344	1.3324	1.3952	1.3447	1.3283	1.2926	1.4098	1.3903	1.3964	1.2313	1.2527	1.1715	1.2947	1.2566	1.1417	1.3203	1.3001	1.2229	1.3659	1.3437	1.3559	1.2296	1.1325
DERL1	0.994133	0.909471	0.00208	1.01	1.0144	1.0314	1.0184	1.0094	0.9991	0.8702	1.0066	0.9877	0.9037	0.8631	0.8878	0.8991	1.0129	0.9186	0.9362	0.7839	0.9393	0.9029	0.9924	0.891	0.8532	0.9485
CASQ2	1.17803	1.09162	0.00253	1.2193	1.2191	1.2545	1.1672	1.1568	1.144	1.1925	1.1196	1.1293	1.0584	1.0912	1.0533	1.1039	1.1108	0.9842	1.0699	1.1783	1.0567	1.1894	1.1513	1.1851	1.0291	1.0211
AGBL4	0.862067	0.759836	0.00307	0.8772	0.8712	0.8901	0.9073	0.8992	0.8825	0.7206	0.8543	0.8562	0.7001	0.7049	0.6886	0.7167	0.8895	0.6862	0.8815	0.7027	0.8542	0.7247	0.7323	0.76	0.7392	0.8571
PERP1	1.11198	1.04984	0.00447	1.0947	1.0847	1.1381	1.154	1.1384	1.1257	1.1282	1.0737	1.0703	1.0383	0.9955	1.0673	1.0137	1.0623	0.9685	0.9729	1.1102	0.9992	1.0507	1.0959	1.1547	1.0571	1.1114
PIK3IP1	1.17692	1.0979	0.00447	1.2382	1.2398	1.0252	1.1727	1.1735	1.1267	1.1988	1.1736	1.2438	1.0881	1.0857	1.1028	0.9596	1.1864	1.1564	1.0342	1.1259	1.1731	1.1518	0.9874	1.0597	1.0953	1.1642
FEZ2	0.869122	0.759843	0.00447	0.923	0.9101	0.7389	0.936	0.932	0.9585	0.7818	0.8946	0.7472	0.693	0.7074	0.7192	0.7789	0.7517	0.8291	0.7427	0.7552	0.7247	0.7915	0.7463	0.8033	0.6984	0.8964
RHOV	1.26902	1.18696	0.00536	1.2858	1.274	1.1974	1.1989	1.3067	1.3067	1.265	1.2906	1.2961	1.2416	1.272	0.9776	1.2546	1.256	1.2196	1.2199	1.3007	1.0336	1.2112	1.179	1.1874	1.1323	1.132
COLEC10	0.846311	0.797214	0.00537	0.8397	0.832	0.8699	0.864	0.8499	0.8477	0.8574	0.8174	0.8388	0.7269	0.7835	0.7453	0.8067	0.8076	0.7548	0.7721	0.8382	0.8722	0.8979	0.8221	0.8193	0.7754	0.739
GALR1	1.3254	1.23516	0.00537	1.3403	1.3375	1.3523	1.2781	1.2744	1.3036	1.2916	1.5117	1.2391	1.3053	1.2995	1.192	1.2369	1.217	1.2026	1.2174	1.2079	1.1859	1.2042	1.3073	1.3618	1.1371	1.2173
FAM163A	1.45091	1.36944	0.00537	1.4131	1.4315	1.4352	1.518	1.4936	1.4712	1.4774	1.4153	1.4029	1.3499	1.3517	1.4728	1.3004	1.3237	1.3705	1.436	1.4299	1.3356	1.5072	1.2834	1.4009	1.3588	1.2514
LOC100857927	1.06202	1.00145	0.00642	1.1072	1.081	1.1171	1.0431	1.0338	1.0296	1.0824	1.0245	1.0395	1.0494	1.0635	0.9742	1.0154	0.9979	0.8892	0.9958	1.0078	0.8857	1.0793	1.1169	1.0229	0.9584	0.9639
T	1.26192	1.14887	0.00642	1.3123	1.2951	1.2832	1.1261	1.2755	1.2473	1.167	1.3308	1.32	1.0468	0.9674	1.0628	1.0969	1.1856	1.2455	1.0509	1.1836	1.0535	1.4928	1.2181	1.0807	1.0945	1.3051
CYR61	1.26157	1.15861	0.00642	1.2077	1.2946	1.2601	1.3577	1.3393	1.3048	1.1508	1.2518	1.1873	1.0665	1.0392	1.0376	1.1456	1.2318	1.2544	1.292	1.1526	1.0547	1.2304	1.18	1.2631	1.1709	1.1017
ISOC1	0.812289	0.681421	0.00642	0.9883	0.985	0.7	0.6377	0.7974	0.784	0.6706	0.9614	0.7862	0.6313	0.6397	0.6055	0.5743	0.625	0.8343	0.9601	0.6545	0.6052	0.6481	0.6521	0.6621	0.5954	0.8523
CBX6	1.48921	1.40762	0.00765	1.5101	1.5299	1.6124	1.3783	1.4473	1.4104	1.5292	1.4936	1.4917	1.5499	1.3886	1.368	1.4059	1.3997	1.3939	1.4017	1.4383	1.3165	1.4965	1.3865	1.4753	1.3621	1.3238
ZAK	0.942644	0.8335	0.00907	0.987	0.9801	0.8287	1.0178	1.0007	1.0007	0.8252	0.7993	1.0443	0.8877	0.9074	0.8899	0.8071	0.8322	0.951	0.8148	0.8004	0.7692	0.8544	0.8453	0.8183	0.7452	0.7461
POPDC2	1.30232	1.24163	0.00908	1.3589	1.338	1.4227	1.2738	1.2577	1.244	1.2963	1.2699	1.2596	1.2032	1.1944	1.2267	1.2207	1.2415	1.2245	1.1871	1.3069	1.2144	1.3133	1.3063	1.339	1.2001	1.2047
MAPK1	0.831244	0.784621	0.00908	0.8388	0.8358	0.8324	0.8203	0.8196	0.8936	0.7614	0.8544	0.8249	0.7969	0.7394	0.7465	0.8187	0.8582	0.8224	0.8812	0.7385	0.7188	0.7727	0.7828	0.7847	0.7715	0.7524
CHST1	1.52301	1.4514	0.00987	1.5516	1.5537	1.5776	1.5528	1.5432	1.4936	1.5135	1.4487	1.4724	1.4052	1.4041	1.3715	1.4403	1.5358	1.4476	1.385	1.4814	1.5248	1.5432	1.5003	1.5655	1.3978	1.3171
FAM69C	1.0833	1.02828	0.00987	1.1307	1.1161	1.0653	1.1489	1.1387	1.1048	1.0253	1.0341	0.9858	0.9858	0.9836	0.9793	0.9816	1.095	1.0193	1.0701	1.0117	0.9596	1.0995	1.1019	1.0999	1.0438	0.9648
ENO2	1.14213	1.076	0.0127	1.1423	1.1398	1.1849	1.1926	1.1738	1.1558	1.1204	1.0781	1.0915	0.9934	1.0329	1.0514	1.0598	1.0814	0.9168	1.0622	1.1488	1.1582	1.2499	1.1311	1.1364	0.9885	1.0532
LOC771422	1.43684	1.35701	0.0127	1.4545	1.4741	1.5108	1.4404	1.4201	1.4028	1.437	1.3636	1.4283	1.2387	1.3776	1.3409	1.4481	1.3494	1.2409	1.2617	1.4337	1.3634	1.346	1.4776	1.4942	1.3112	1.3148
TSSC4	0.875467	0.805771	0.0127	0.787	0.7798	0.7772	0.9659	0.952	0.9244	0.9277	0.8777	0.8875	0.7784	0.7863	0.8699	0.826	0.7753	0.7162	0.7515	0.8039	0.8338	0.8609	0.8591	0.8495	0.7336	0.8364
LOC420721	0.806133	0.770007	0.0127	0.7851	0.7751	0.8026	0.8632	0.8584	0.8389	0.809	0.7599	0.763	0.755	0.7576	0.7681	0.7592	0.7836	0.7258	0.7603	0.7812	0.756	0.8007	0.7883	0.8135	0.7436	0.7872
HGD	1.15817	1.09676	0.0127	1.1688	1.1815	1.1835	1.2117	1.209	1.1718	1.1289	1.0805	1.0878	1.0935	1.0802	1.0524	1.0248	1.1674	1.0487	1.0582	1.1318	1.0224	1.2148	1.176	1.1812	1.047	1.0563
HES6	1.26008	1.17285	0.0127	1.2299	1.2642	1.2485	1.2932	1.2817	1.2681	1.2758	1.235	1.2443	1.0097	0.9879	1.0821	1.2405	1.223	1.0742	1.1602	1.2523	1.0981	1.4404	1.2456	1.1938	1.1088	1.3033
HECTD3	1.27859	1.22452	0.0149	1.3074	1.2968	1.2444	1.2515	1.3488	1.3094	1.2381	1.2444	1.2665	1.3104	1.2735	1.1632	1.2443	1.2694	1.1253	1.2261	1.21	1.1629	1.264	1.2387	1.2571	1.1929	1.2055
PROX1	1.20868	1.15373	0.0149	1.2142	1.2183	1.2413	1.2374	1.221	1.1946	1.1541	1.2049	1.1923	1.1262	1.1552	1.0827	1.1511	1.2034	1.101	1.1308	1.2116	1.0794	1.1668	1.2516	1.2577	1.1608	1.0739
TPBG	1.52192	1.43152	0.0149	1.6142	1.6222	1.4883	1.4409	1.4009	1.5858	1.4024	1.5557	1.5869	1.5318	1.2343	1.3298	1.3945	1.5394	1.4928	1.3812	1.468	1.3807	1.4809	1.5388	1.5228	1.4372	1.3091
SCNN1A	1.16851	1.11646	0.0174	1.124	1.1195	1.1528	1.2441	1.2303	1.2036	1.1819	1.1386	1.1218	1.0315	1.0515	1.1159	1.1157	1.0866	1.0109	1.1135	1.2248	1.1572	1.2216	1.1739	1.175	1.0736	1.0788
INS	1.26911	1.20104	0.0174	1.24	1.2771	1.3234	1.3363	1.3244	1.2261	1.2495	1.2499	1.1953	1.1765	1.2	1.2605	1.0586	1.144	1.0519	1.1895	1.2143	1.2342	1.3065	1.2958	1.2458	1.1697	1.2672
TMEM45A	0.912822	0.879407	0.0174	0.8837	0.8881	0.9342	0.9619	0.9534	0.9368	0.8897	0.8605	0.9071	0.8113	0.8621	0.9046	0.8256	0.8591	0.8501	0.849	0.8887	0.8448	0.9244	0.9168	0.8781	0.8803	1.0168
LDLRAD1	1.2791	1.20581	0.0174	1.2929	1.4342	1.3537	1.23	1.2362	1.2415	1.392	1.0248	1.3066	1.2078	1.1963	1.2008	1.1838	1.2178	1.0883	1.1361	1.2812	1.1618	1.3864	1.2797	1.2443	1.1434	1.1536
OLIG3	1.50066	1.42382	0.0174	1.5451	1.4805	1.5012	1.4438	1.4609	1.5249	1.5043	1.5306	1.5146	1.4641	1.5127	1.2861	1.4342	1.5389	1.568	1.3643	1.4592	1.2511	1.4264	1.4981	1.4518	1.3434	1.3352
KIF26B	1.02732	0.979729	0.0203	1.0321	1.0251	1.0019	1.0939	1.0964	1.0849	0.9943	0.9264	0.9909	0.9743	0.9946	0.9509	0.9972	0.964	0.9441	0.9595	0.9957	0.8941	1.0678	1.0091	1.0216	0.98	0.9633
USP35	1.17892	1.13117	0.0203	1.1872	1.1797	1.2263	1.2155	1.2043	1.1697	1.1807	1.1105	1.1364	1.093	1.1227	1.0682	1.1443	1.1597	1.0508	1.0834	1.1974	1.1035	1.2123	1.1565	1.2311	1.1352	1.0783
TNS3	0.8524	0.797064	0.0203	0.8993	0.8591	0.9116	0.9039	0.8947	0.8813	0.8376	0.7124	0.7717	0.859	0.8995	0.7249	0.789	0.8339	0.7023	0.7819	0.7978	0.8012	0.8738	0.8245	0.8216	0.7465	0.703
K123	1.24412	1.18071	0.0203	1.2201	1.2213	1.2967	1.2649	1.2472	1.2318	1.2682	1.2275	1.2194	1.1304	1.1258	1.179	1.0661	1.217	1.0439	1.1107	1.2226	1.104	1.3053	1.3144	1.3485	1.2044	1.1578
C5ORF22	0.717478	0.689629	0.0203	0.7184	0.7982	0.6854	0.7063	0.7491	0.7233	0.6575	0.7093	0.7098	0.6702	0.6873	0.6848	0.6655	0.7007	0.6898	0.6618	0.6212	0.7953	0.7448	0.6783	0.692	0.6839	0.6792
SNAP25	0.941444	0.909571	0.0203	0.9365	0.9028	0.9901	0.9533	0.9449	0.9563	0.9745	0.8936	0.921	0.8816	0.9148	0.9294	0.9123	0.9308	0.8642	0.9096	0.9163	0.8345	0.9422	0.9345	0.9707	0.9114	0.8817
CACNG5	1.45482	1.39554	0.0203	1.4433	1.4485	1.4732	1.5247	1.5047	1.4912	1.4324	1.3743	1.4011	1.3588	1.3396	1.4071	1.3261	1.3992	1.3277	1.3734	1.4152	1.3092	1.4591	1.4952	1.4967	1.3808	1.4495
RAG2	0.845467	0.805814	0.0203	0.8647	0.844	0.8811	0.8257	0.8217	0.8027	0.8715	0.845	0.8528	0.7562	0.8153	0.8052	0.9039	0.7858	0.7035	0.7788	0.8273	0.8213	0.9418	0.8088	0.8469	0.7475	0.7391
EXOC8	1.33288	1.26536	0.0203	1.3137	1.3167	1.3006	1.3619	1.3735	1.3799	1.2727	1.3244	1.3525	1.3142	1.1858	1.249	1.3752	1.2914	1.3183	1.2431	1.2517	1.0728	1.1988	1.2682	1.3245	1.242	1.38
DCAF5	0.855244	0.831064	0.0203	0.8431	0.8514	0.8675	0.8483	0.8857	0.8644	0.8762	0.8223	0.8383	0.7914	0.7943	0.7892	0.8286	0.846	0.8219	0.8451	0.8363	0.83	0.8761	0.8566	0.8561	0.8125	0.8508
PTDSS1	0.950067	0.905879	0.0203	0.958	0.8341	0.9726	0.9725	0.9638	0.9456	0.9841	0.9892	0.9307	0.9419	0.9107	0.8544	1.0038	0.9764	0.9175	0.8387	0.8555	0.9087	0.89	0.8785	0.8856	0.9336	0.887
BEGAIN	0.917644	0.874693	0.0219	0.9464	0.9421	0.9847	0.9524	0.8741	0.8568	0.9105	0.9181	0.8737	0.8641	0.8592	0.8717	0.838	0.7928	0.8251	0.8368	0.888	0.819	0.9417	0.9718	0.9421	0.8573	0.9381
C1R	1.10117	1.04596	0.0236	1.0727	1.0797	1.1056	1.1762	1.1657	1.1477	1.0843	1.0677	1.0109	1.0549	1.0604	1.0415	0.9709	1.1096	0.9113	1.0077	1.0568	1.091	1.1141	1.1311	1.0773	0.9641	1.0528
SLC7A14	1.33214	1.27121	0.0236	1.3364	1.3575	1.3998	1.3995	1.3824	1.3461	1.2746	1.2535	1.2395	1.1916	1.1553	1.3379	1.2807	1.2598	1.1802	1.2454	1.3214	1.2438	1.354	1.3327	1.3626	1.2243	1.3073
UPK1B	1.03036	0.9888	0.0236	1.035	1.0255	1.0567	1.0799	1.0772	1.0587	0.9826	1.0044	0.9532	0.9769	1.004	0.9654	0.8941	1.0091	0.9374	0.9531	1.0543	0.9566	1.0553	1.0188	1.0617	0.9837	0.9728
HRASLS	1.35417	1.26213	0.0236	1.3898	1.2973	1.4114	1.4127	1.4151	1.3723	1.327	1.2924	1.2695	1.2802	1.2655	0.9936	1.2298	1.2207	1.2889	1.3425	1.377	1.2526	1.4534	1.384	1.3998	1.2638	0.918
GPLD1	0.783733	0.73195	0.0236	0.735	0.7408	0.7484	0.8793	0.8736	0.8427	0.7559	0.7548	0.7231	0.7195	0.758	0.7088	0.8017	0.733	0.6235	0.7389	0.7225	0.6975	0.838	0.7649	0.7527	0.716	0.6723
FIGN	0.931933	0.893171	0.0273	0.9472	0.9292	0.9622	0.963	0.9522	0.9311	0.9171	0.8994	0.886	0.8379	0.8552	0.8497	0.9086	0.9053	0.8516	0.8605	0.9199	0.8127	1.0209	0.9898	0.9591	0.8818	0.8514
ISM2	1.37158	1.32438	0.0273	1.4134	1.4068	1.4375	1.4078	1.3893	1.3733	1.3882	1.2904	1.2375	1.3527	1.3649	1.2671	1.3433	1.346	1.2005	1.3096	1.3706	1.284	1.3455	1.3942	1.416	1.2961	1.2508
SLITRK1	1.16881	1.10299	0.0273	1.2164	1.1953	1.2287	1.1417	1.129	1.1043	1.1973	1.1513	1.1553	1.1822	1.1758	1.0288	1.1677	1.0968	0.9638	1.064	1.1352	0.9991	1.2112	1.1822	1.149	1.0398	1.0463
HAO2	0.954456	0.898464	0.0273	0.9478	0.9342	0.9567	1.0332	1.0291	1.0054	0.9442	0.841	0.8985	0.8373	0.8483	0.9259	0.9006	0.8966	0.7831	0.8428	0.9532	0.9002	0.9317	0.9583	0.9761	0.8828	0.9416
NGB	1.28971	1.21502	0.0273	1.3512	1.3816	1.3649	1.2441	1.2191	1.2076	1.319	1.1967	1.3232	1.2845	1.192	1.0273	1.1435	1.1888	1.3515	1.1262	1.2838	1.1548	1.3079	1.3491	1.3349	1.2014	1.0646
PCDH20	0.938444	0.884421	0.0316	1.0215	1	0.9646	0.9278	0.9296	0.9082	0.9115	0.9148	0.868	0.99	0.9178	0.8617	0.8739	0.8827	0.745	0.8777	0.929	0.8303	0.9444	0.9382	0.8943	0.8256	0.8713
TTC30A	1.18788	1.11814	0.0316	1.2764	1.2871	1.184	1.0817	1.1107	1.2239	1.1149	1.1989	1.2133	1.1678	1.1918	1.073	1.0581	1.1629	1.1926	1.0305	1.1104	0.967	1.2052	1.0019	1.2332	1.0393	1.2203
IRX1	1.12841	1.0725	0.0316	1.1618	1.1162	1.1891	1.0813	1.0762	1.0607	1.194	1.1471	1.1293	1.0631	1.0623	1.0082	1.066	1.089	1.1254	1.0212	1.1286	0.9892	1.1545	1.1497	1.1692	1.0416	0.947
FABP7	0.988689	0.920007	0.0316	0.977	0.968	0.8049	1.1236	1.0581	1.0304	0.9476	0.997	0.9916	0.9106	0.7858	0.807	0.9246	0.9801	1.0018	0.9489	0.8624	1.0115	1.0682	0.926	0.9425	0.7993	0.9114
TYR	0.918244	0.888093	0.0316	0.9067	0.8984	0.937	0.95	0.9416	0.9235	0.898	0.9404	0.8686	0.9238	0.9292	0.8824	0.8756	0.8999	0.8295	0.8449	0.8859	0.9419	0.8869	0.9205	0.9214	0.8251	0.8663
KCTD5	0.919878	0.857064	0.0316	0.9911	0.9115	0.8453	0.9324	0.8885	1.0665	0.8617	0.9576	0.8243	0.8086	0.8437	0.7806	0.7787	1.0312	1.0267	0.8273	0.7793	0.7543	0.7765	0.9777	0.8813	0.8892	0.8438
FERD3L	1.47597	1.40819	0.0316	1.519	1.4401	1.5158	1.4829	1.4697	1.4372	1.5238	1.4517	1.4435	1.5061	1.5087	1.3705	1.3074	1.3784	1.379	1.4015	1.4525	1.3204	1.4733	1.5126	1.5123	1.315	1.277
CCNY	0.875522	0.828714	0.0338	0.9309	0.9192	0.934	0.8376	0.8301	0.9597	0.8513	0.8025	0.8144	0.8278	0.8463	0.8198	0.847	0.796	0.8513	0.7705	0.846	0.821	0.9175	0.8237	0.8476	0.7899	0.7976
GAP43	0.956256	0.924021	0.0363	1.0134	0.952	0.9999	0.966	0.9574	0.9283	0.9535	0.9236	0.9122	0.8763	0.8822	0.8806	1.0095	0.9942	0.9173	0.9059	0.9014	0.8694	0.9325	0.9811	0.9747	0.9183	0.8929
43528	1.23851	1.18631	0.0363	1.2946	1.2877	1.1776	1.2577	1.2743	1.2906	1.1419	1.1788	1.2434	1.1909	1.2242	1.1219	1.1525	1.1888	1.2524	1.1387	1.2759	1.074	1.2253	1.2144	1.1987	1.0911	1.2596
VIT	0.955267	0.906471	0.0363	0.8891	0.8878	0.8913	0.9433	0.9325	0.9072	1.0884	1.0247	1.0331	0.8675	0.9203	0.8817	0.8965	0.9095	0.8608	0.863	0.9034	0.8579	1.0121	0.9363	0.9974	0.9027	0.8815
MNR2	1.46808	1.41915	0.0388	1.4877	1.493	1.3892	1.4485	1.476	1.4438	1.5132	1.5109	1.4504	1.5974	1.3714	1.2543	1.4049	1.4504	1.4155	1.4422	1.4819	1.314	1.4151	1.4749	1.4955	1.4447	1.3059
NUAK1	0.907044	0.882686	0.0415	0.9253	0.9141	0.9537	0.9036	0.9012	0.8903	0.9141	0.8786	0.8825	0.8588	0.8678	0.855	0.8843	0.9083	0.8859	0.8344	0.9023	0.8267	0.9079	0.9004	0.9141	0.9008	0.9109
LOC771560	0.928622	0.904064	0.0416	0.9121	0.9165	0.934	0.9643	0.9513	0.9314	0.938	0.9038	0.9062	0.9093	0.9287	0.8589	0.9049	0.906	0.8121	0.9	0.9095	0.9059	0.9687	0.9921	0.937	0.8895	0.8343
DLC1	0.975878	0.947429	0.0416	0.9198	1.007	1.0472	0.9128	0.9035	0.9875	1.0325	0.9801	0.9925	0.8596	0.9904	0.8425	0.8964	0.8713	0.8047	0.8612	0.9047	1.3382	1.023	0.974	0.9679	0.9861	0.944
BCL11B	1.03431	1.00395	0.0416	1.0518	1.0459	1.0774	1.0521	1.0332	1.0261	1.0431	0.9808	0.9984	0.9456	0.9795	0.9847	1.0045	1.0009	0.94	0.9975	1.0258	0.9308	1.1106	1.1082	1.0694	0.9887	0.9691
HNRNPU	0.843567	0.788143	0.0416	0.9135	0.9183	0.7429	0.7538	0.8793	0.8574	0.8139	0.9388	0.7742	0.8627	0.7473	0.7338	0.7504	0.7477	0.9206	0.7582	0.747	0.7455	0.8605	0.7954	0.7787	0.7355	0.8507
CREB5	1.05109	1.00964	0.0416	1.0135	1.0076	1.1093	1.0256	1.0165	1.0774	1.0778	1.1058	1.0263	0.9687	1.0082	0.9378	1.0366	0.9989	0.958	0.9732	1.0532	1.0144	1.0598	1.0699	1.0963	1.028	0.932
LEFTY2	1.3193	1.27771	0.0416	1.3413	1.3259	1.3731	1.3422	1.3303	1.2963	1.3309	1.2605	1.2732	1.2808	1.3009	1.3027	1.1789	1.2801	1.2376	1.1676	1.3453	1.1927	1.4314	1.3215	1.2502	1.2763	1.322
GPR56	1.40402	1.35986	0.0416	1.3903	1.3852	1.4109	1.4706	1.4496	1.4291	1.4034	1.3519	1.3452	1.2782	1.27	1.3069	1.3671	1.3436	1.3079	1.3293	1.3646	1.5073	1.4864	1.4152	1.4408	1.2972	1.3236
RUVBL1	0.830822	0.800257	0.0416	0.8096	0.8172	0.7372	0.8197	0.8202	0.8162	0.8473	0.8947	0.9153	0.7935	0.7616	0.7555	0.7992	0.9288	0.7391	0.7561	0.841	0.7926	0.7772	0.7714	0.7487	0.9444	0.7945
KIAA1407	1.00019	0.96735	0.0416	0.9743	0.9971	0.9791	1.0312	1.021	0.9944	1.0296	0.9732	1.0018	0.9807	1.0102	0.9065	0.9568	0.9795	0.9276	0.9519	0.9962	0.9179	1.0024	1.0043	1.0283	0.9577	0.9229
PTPMT1	1.19213	1.10236	0.0416	1.2379	1.2175	1.1562	1.1224	1.135	1.1184	1.143	1.2874	1.3114	0.9803	0.985	1.1076	1.049	1.213	1.3429	0.97	1.2119	0.9979	1.2148	1.1597	1.0731	0.9059	1.2219
HSD17B2	1.1104	1.04165	0.0416	1.1293	1.1453	1.1469	1.1322	1.1221	1.1014	1.0875	1.0929	1.036	0.9214	0.8957	1.1486	1.0623	0.981	1.1093	0.8879	1.091	0.9337	1.1412	1.0686	1.065	1.0479	1.2295
RP3-461F17.3	0.975844	0.890557	0.0416	1.0151	1.0356	0.9594	0.912	1.0497	1.0327	0.8289	1.006	0.9432	0.7711	1.0009	0.9686	0.8402	0.8322	0.9058	1.0424	0.9877	0.9169	0.8504	0.747	0.8201	0.6907	1.0938
C3H6ORF154	1.269	1.22144	0.0416	1.2771	1.288	1.3148	1.2283	1.2211	1.3525	1.1852	1.2862	1.2678	1.252	1.443	1.1215	1.1642	1.3404	1.2439	1.1012	1.3496	1.1555	1.2081	1.2182	1.1994	1.1007	1.2025
SOX3	1.51472	1.45682	0.0416	1.5361	1.5028	1.5731	1.5158	1.5024	1.4755	1.5578	1.4769	1.4921	1.5746	1.5757	1.4367	1.4497	1.4636	1.4738	1.5337	1.3791	1.3281	1.2845	1.5849	1.4075	1.4127	1.4909
SLC7A1	0.913167	0.881371	0.0444	0.9217	0.9352	0.9756	0.9152	0.9156	0.8783	0.9193	0.8727	0.8849	0.7978	0.8167	0.8282	0.8949	0.8787	0.8815	0.8808	0.9213	0.8657	1.0178	0.9515	0.9118	0.8727	0.8198
DIRAS2	0.9081	0.891386	0.0475	0.9172	0.9087	0.9375	0.9237	0.9154	0.8919	0.9179	0.8824	0.8782	0.9128	0.9085	0.8771	0.9446	0.8736	0.8368	0.87	0.8697	0.8725	0.9663	0.931	0.9045	0.8493	0.8627
LIG4	0.689567	0.675621	0.0475	0.7013	0.7137	0.7121	0.6967	0.6886	0.6653	0.678	0.6645	0.6859	0.5925	0.6316	0.6293	0.696	0.6913	0.641	0.6811	0.6663	0.6304	0.866	0.6785	0.7992	0.6432	0.6123
TMEM169	1.04878	1.01256	0.0475	1.0366	1.0605	1.0749	1.043	1.0279	1.0153	1.0834	1.0498	1.0476	1.0361	1.0436	0.9918	1.0037	1.0223	0.8792	1.0123	1.0538	0.9342	1.1099	1.0714	1.0724	0.9991	0.946
F13A1	0.918333	0.893393	0.0475	0.9252	0.9105	0.9482	0.942	0.9458	0.9197	0.9118	0.8907	0.8711	0.8549	0.8863	0.8568	0.8797	0.911	0.8258	0.8662	0.9147	0.8638	1.0154	0.9555	0.9726	0.8644	0.8404
LOC770718	1.43784	1.40686	0.0475	1.416	1.4065	1.4382	1.4714	1.4773	1.4387	1.4651	1.3989	1.4285	1.3687	1.3119	1.3876	1.3784	1.4733	1.3525	1.3631	1.4512	1.4053	1.3972	1.4531	1.5463	1.4509	1.3565
SCLY	1.37466	1.32384	0.0475	1.3714	1.4152	1.3481	1.3799	1.3526	1.3232	1.4043	1.3969	1.3803	1.4336	1.3813	1.3629	1.346	1.3091	1.2061	1.3469	1.3915	1.0761	1.3835	1.369	1.3387	1.2703	1.3188
CALHM1	1.45664	1.42242	0.0475	1.4472	1.4441	1.4815	1.4897	1.4765	1.4601	1.488	1.4093	1.4134	1.633	1.7118	1.3409	1.316	1.3772	1.3421	1.3964	1.4864	1.2592	1.5673	1.4426	1.3867	1.3306	1.3237
GTPBP6	0.725456	0.686979	0.0475	0.7294	0.7732	0.6537	0.7351	0.7324	0.6997	0.6637	0.8226	0.7193	0.6541	0.6663	0.7215	0.7109	0.7083	0.7696	0.7171	0.6026	0.7439	0.6574	0.6826	0.6458	0.6249	0.7127
RPS17	1.47354	1.41256	0.0475	1.4436	1.3528	1.4963	1.4311	1.4871	1.4896	1.4918	1.5232	1.5464	1.2675	1.3743	1.3357	1.4754	1.5377	1.469	1.3377	1.3553	1.3505	1.5619	1.6406	1.4096	1.3015	1.3591
CRYAA	1.29124	1.2493	0.0475	1.3373	1.325	1.3475	1.2718	1.2708	1.231	1.296	1.2623	1.2795	1.1348	1.1974	1.3038	1.2427	1.2648	1.2017	1.208	1.2539	1.1994	1.1844	1.387	1.2879	1.3035	1.3209
NANOG	1.22843	1.17819	0.0475	1.2874	1.2975	1.2662	1.161	1.2377	1.2212	1.2141	1.2085	1.1623	1.1549	1.1271	1.1163	1.2633	1.2004	0.9906	1.1705	1.2448	1.1448	1.2641	1.2417	1.2561	1.145	1.1751
MAPK8IP1	1.38268	1.31016	0.0475	1.4271	1.4276	1.4916	1.3763	1.3611	1.349	1.2937	1.3492	1.3685	1.3639	1.3255	1.1473	1.3104	1.363	1.2754	1.2178	1.37	1.3243	1.4602	1.3813	1.3868	1.1904	1.2259
RHOU	1.21013	1.1748	0.0475	1.2021	1.2834	1.2061	1.1953	1.1847	1.1538	1.1918	1.2255	1.2485	1.053	1.1673	1.1699	1.0286	1.2197	1.3876	1.1917	1.1811	1.1425	1.3565	1.2274	1.1179	1.0678	1.1362
DPCD	1.31411	1.26709	0.0475	1.3528	1.3318	1.3411	1.2669	1.3196	1.2896	1.3326	1.3016	1.291	1.3095	1.285	1.1409	1.2759	1.2992	1.1909	1.2301	1.3019	1.1447	1.4705	1.3432	1.3324	1.2001	1.215

## Sheet: Datasheet S7
List of genes showing a high level of GC3 biases in the nocturnal birds
Gene	Avg. GC3-level in nocturnal birds	Avg. GC3-level in diurnal birds	P-value by Mann-Whitney U test	Barn owl	Brown kiwi	Chuck-will's-widow	Eurasian eagle-owl	Northern spotted owl	Oriental scops-owl	American crow	Common ostrich	Anna's hummingbird	Bald eagle	Eastern buzzard	Common cuckoo	Common kestrel	Crested ibis	Downy woodpecker	Golden eagle	Hoatzin	Killdeer	Little egret	Peregrine falcon	Pigeon	Saker falcon	Zebra finch	Budgerigar	Chicken
TAF7	1.1956	1.10418	0.000525	1.2919	1.1805	1.2073	1.1873	1.1469	1.1597	1.0676	1.1453	1.0879	1.0908	1.1075	1.125	1.1102	1.1167	1.0864	1.1002	1.1935	1.1545	1.0826	1.1308	1.0653	1.134	1.0257	1.1022	1.0533
HENMT1	0.682917	0.629989	0.000656	0.7049	0.6533	0.7096	0.6507	0.7249	0.6541	0.6181	0.6594	0.6425	0.6147	0.6269	0.6265	0.6477	0.6367	0.6323	0.6182	0.6235	0.6056	0.643	0.6471	0.5902	0.656	0.6213	0.6389	0.6212
C2H7ORF25	0.958733	0.873589	0.00101	1.0132	0.8955	1.0022	0.9608	0.9208	0.9599	0.8307	0.9237	0.88	0.8708	0.8877	0.8605	0.8678	0.8717	0.8446	0.8833	0.9581	0.923	0.8981	0.8597	0.8432	0.8799	0.8035	0.9149	0.797
TBX19	1.13228	0.985016	0.00125	1.3726	1.0406	1.0538	1.1736	0.993	1.1601	1.0164	1.0348	0.9633	0.9589	0.9866	0.9396	0.9582	1.0216	0.9512	0.9501	1.0979	0.9929	1.0259	0.9606	1.0062	0.9761	0.9784	0.9977	0.8989
IST1	1.06012	0.957121	0.00125	1.065	0.9903	1.0809	1.1087	1.0505	1.0653	0.9666	1.0128	0.9787	0.9565	0.9764	0.97	0.9537	1.0226	0.8571	0.9274	1.1401	0.9583	1.0089	0.9715	0.9519	0.9802	0.8684	0.9651	0.7191
KBTBD4	1.06988	0.977884	0.0019	1.1981	1.0118	1.1044	1.0665	0.9854	1.0531	0.9505	0.984	1.176	0.9349	0.9458	0.9565	0.9335	0.9416	1.0428	0.9563	1.0438	0.9909	0.9988	0.9434	0.9443	0.9623	0.9599	0.9684	0.9461
MYADML2	1.46498	1.33824	0.0019	1.4836	1.381	1.5009	1.4892	1.4483	1.4869	1.1297	1.2962	1.2959	1.3215	1.3603	1.326	1.299	1.41	1.2705	1.3378	1.3849	1.435	1.4965	1.3165	1.4736	1.3343	1.194	1.4041	1.3407
TSPO	0.95375	0.832411	0.00232	0.9991	0.871	0.8702	1.0315	0.9228	1.0279	0.7433	0.8861	0.7928	0.771	0.7782	0.813	0.8224	0.8382	0.8993	0.7845	0.944	0.8492	0.8609	0.8243	0.7776	0.8317	0.7692	0.9453	0.8848
PLEKHB2	0.851717	0.796632	0.00282	0.8676	0.8348	0.8581	0.8465	0.8858	0.8175	0.8393	0.8311	0.8067	0.7523	0.7686	0.7578	0.815	0.7933	0.7249	0.7761	0.9233	0.8172	0.7538	0.8367	0.7464	0.8282	0.8254	0.7675	0.7724
AEN	1.5007	1.39588	0.00282	1.5985	1.5209	1.5378	1.4797	1.4088	1.4585	1.3114	1.3477	1.3922	1.4396	1.4528	1.277	1.3998	1.4867	1.2931	1.3923	1.4945	1.4034	1.4838	1.4308	1.3387	1.4488	1.3561	1.3881	1.385
LOC416354	0.916017	0.848526	0.00342	0.8735	0.9065	0.9148	0.9556	0.9235	0.9222	0.7718	0.8506	0.908	0.76	0.8524	0.8996	0.8197	0.8802	0.8163	0.8298	0.8692	0.9681	0.8957	0.8438	0.9165	0.8573	0.7555	0.8652	0.7623
CCDC181	0.659233	0.608242	0.00342	0.7117	0.6619	0.6842	0.6395	0.6107	0.6474	0.5793	0.6611	0.6005	0.5864	0.6009	0.6043	0.5877	0.6328	0.6657	0.5875	0.6795	0.6024	0.6368	0.6025	0.5629	0.6113	0.5471	0.608	0.5999
NUP37	0.63465	0.597611	0.00375	0.6579	0.6117	0.6749	0.6457	0.6209	0.5968	0.6329	0.641	0.5864	0.596	0.6026	0.6065	0.5799	0.5833	0.5574	0.5958	0.6392	0.6117	0.5845	0.5905	0.6062	0.5958	0.6072	0.5926	0.5451
SLC16A1	1.40623	1.28504	0.00414	1.5532	1.2313	1.4564	1.4098	1.3903	1.3964	1.1715	1.2527	1.2947	1.3344	1.3952	1.3203	1.2926	1.3001	1.2229	1.3324	1.3659	1.3437	1.3559	1.3283	1.2296	1.3447	1.1325	1.2566	1.1417
DPT	1.15877	1.06169	0.00414	1.2009	1.141	1.1903	1.1429	1.1669	1.1106	0.9635	1.2286	1.2204	1.0656	1.0804	1.0225	1.0244	1.0805	1.025	1.0558	1.1044	1.0588	1.1512	1.0321	1.0294	1.0595	0.9715	0.9547	1.0439
TRH	0.918533	0.861353	0.00414	0.9089	0.9177	0.8987	0.9552	0.9103	0.9204	0.7833	0.9331	0.8534	0.8313	0.8398	0.8845	0.8496	0.8327	0.9011	0.821	0.8935	0.8921	0.908	0.8714	0.9319	0.8792	0.7773	0.9161	0.7664
SLITRK4	0.740383	0.700268	0.00498	0.7792	0.7221	0.7525	0.7431	0.7081	0.7373	0.6918	0.7434	0.6743	0.6868	0.712	0.6699	0.6896	0.6741	0.6842	0.6826	0.6962	0.7437	0.6881	0.7142	0.6908	0.7151	0.6847	0.7039	0.7597
TFRC	1.01387	0.952742	0.00498	1.0829	0.9892	1.0654	0.9993	0.9838	0.9626	0.9092	1.0263	0.9226	0.9561	0.9759	0.9591	0.9147	1.0109	0.9157	0.9495	1.0473	0.9782	0.9884	0.9423	0.939	0.9484	0.8794	0.9251	0.914
GPR161	1.02842	0.959432	0.00598	1.0836	0.9384	1.0656	1.0271	0.9969	1.0589	1.0042	0.961	0.9642	0.9246	0.9354	0.9417	0.9756	0.956	0.9496	0.9227	1.0392	0.9867	0.9677	0.9906	0.9611	0.962	0.9646	0.9113	0.911
HNRNPAB	0.789617	0.723695	0.00598	0.8115	0.7409	0.7719	0.7714	0.904	0.738	0.6525	0.7837	0.7097	0.709	0.7318	0.7212	0.7026	0.7131	0.694	0.7025	0.8099	0.7132	0.7901	0.7149	0.6768	0.7213	0.629	0.7174	0.8575
OTUD4	0.801633	0.738153	0.00598	0.8758	0.6806	0.8264	0.8174	0.8098	0.7998	0.7949	0.6674	0.7777	0.6983	0.7118	0.799	0.7058	0.7356	0.71	0.6857	0.7734	0.772	0.7931	0.727	0.7241	0.7336	0.751	0.7849	0.6796
RPAP1	0.958967	0.892747	0.00715	1.0065	0.9339	1.042	0.9761	0.8653	0.93	0.8627	0.9143	0.9278	0.8848	0.8993	0.8582	0.9002	0.8891	0.9312	0.8827	0.9366	0.9181	0.907	0.917	0.8741	0.9215	0.8477	0.896	0.7939
SERPINI1	0.738217	0.697484	0.00715	0.8012	0.7026	0.746	0.7387	0.7133	0.7275	0.8532	0.6709	0.7055	0.6723	0.6769	0.6773	0.6633	0.6336	0.689	0.6578	0.7173	0.6893	0.6944	0.6733	0.7351	0.6837	0.9123	0.6671	0.5799
CLDN2	1.59712	1.51464	0.00715	1.5687	1.6423	1.6197	1.6512	1.5045	1.5963	1.5541	1.6117	1.4791	1.5039	1.5208	1.467	1.4738	1.5654	1.5387	1.4826	1.6233	1.5715	1.518	1.4989	1.4483	1.5123	1.5574	1.5739	1.2775
AP2M1	1.18733	1.11427	0.00715	1.2494	1.1494	1.2959	1.1847	1.1191	1.1255	1.0883	1.1441	1.1416	1.0809	1.1264	1.1059	1.0858	1.1582	1.1131	1.0897	1.1761	1.146	1.1594	1.1148	1.1166	1.1248	1.0628	1.0983	1.0384
GEMIN4	1.37907	1.30169	0.00851	1.4403	1.425	1.4018	1.3699	1.3251	1.3123	1.3391	1.377	1.3285	1.3105	1.3392	1.3282	1.221	1.3112	1.1881	1.3465	1.4064	1.3083	1.3114	1.2453	1.344	1.257	1.2968	1.2591	1.2146
CLDND1	1.04645	0.966421	0.00851	1.1892	0.9687	1.0619	1.0466	1.0042	1.0081	1.0448	0.9374	0.9476	0.927	0.9678	0.9486	0.9642	1.0463	0.9689	0.9322	1.0496	1.0048	0.9552	0.9809	0.9001	1.0041	1.0547	0.9273	0.8005
INHBA	1.11007	1.01649	0.00851	1.2791	1.0938	1.1453	1.0957	0.9865	1.06	0.9766	1.1298	1.0064	1.0246	1.0529	0.9992	1.01	1.0198	0.9834	1.003	1.0769	1.0339	1.0521	1.0251	0.9878	1.0385	0.933	1.0413	0.9191
ZNF821	1.19803	1.11811	0.00851	1.2379	1.1417	1.1404	1.2535	1.1983	1.2164	1.1281	1.1551	1.2481	1.0799	1.106	1.1148	1.0608	1.0892	1.1291	1.0673	1.2358	1.0685	1.156	1.0766	1.0895	1.0863	1.0961	1.283	0.9739
MED8	0.965917	0.898483	0.00897	1.0103	0.8935	0.9503	1.0102	0.9712	0.96	0.8396	0.9898	0.8506	0.9422	0.9425	0.8879	0.9536	0.8404	0.9269	0.9178	0.9009	0.8326	0.8537	0.9902	0.8493		0.8385	0.9684	0.8478
SFR1	0.704167	0.666153	0.0101	0.7168	0.6826	0.75	0.7187	0.6846	0.6723	0.7334	0.6682	0.6629	0.6204	0.6497	0.7365	0.6426	0.6396	0.6844	0.6147	0.6782	0.6727	0.6246	0.6694	0.6246	0.6754	0.7484	0.6506	0.6606
RGS9BP	1.35557	1.29708	0.0101	1.4309	1.3402	1.3823	1.3655	1.3009	1.3136	1.286	1.3243	1.2528	1.2898	1.3099	1.2867	1.3251	1.2971	1.1514	1.2779	1.3512	1.4397	1.3108	1.3328	1.2523	1.3447	1.2718	1.2543	1.2859
RAB9B	1.24057	1.16859	0.0101	1.3388	1.1386	1.2616	1.2473	1.2213	1.2358	1.1307	1.1902	1.1221	1.1242	1.1402	1.1277	1.1365	1.1219	1.258	1.1224	1.2209	1.1838	1.1759	1.1373	1.2229	1.1475	1.1335	1.2393	1.2682
ZNF319	1.57632	1.48371	0.0119	1.6896	1.5708	1.6286	1.518	1.518	1.5329	1.4448	1.5181	1.3932	1.4281	1.5355	1.4509	1.3956	1.4558	1.6437	1.4042	1.6873	1.5159	1.5665	1.4229	1.4067	1.4422	1.4901	1.4227	1.5662
MORN3	1.01548	0.941563	0.0119	1.0623	1.1015	1.0506	0.9991	0.9523	0.9271	0.9776	1.0649	0.912	0.9195	0.9391	0.9183	0.9141	0.9541	0.9483	0.9038	0.9995	0.938	0.9236	0.9298	1.0277	0.9381	0.8886	0.8413	0.9514
DPM2	1.33715	1.22272	0.0119	1.4635	1.2194	1.3969	1.3676	1.2671	1.3084	1.0921	1.2787	1.2447	1.1669	1.2291	1.2847	1.3188	1.3274	1.0922	1.1768	1.2505	1.1738	1.2115	1.3363	1.3077	1.2825	1.0012	1.2511	1.2056
MKRN1	0.943683	0.892526	0.0119	1.0711	0.9254	0.9395	0.9246	0.9269	0.8746	0.9104	0.9085	0.9389	0.9192	0.8753	0.8794	0.8594	0.8948	0.8386	0.9	0.9374	0.8906	0.9002	0.8928	0.8411	0.8965	0.8488	0.9066	0.9195
COPS7B	0.911233	0.863011	0.0119	0.9497	0.9136	0.9467	0.8932	0.9226	0.8416	0.8719	0.9189	0.8804	0.8483	0.8593	0.8778	0.8234	0.8796	0.8673	0.8535	0.873	0.9346	0.8529	0.8446	0.8202	0.859	0.8701	0.8204	0.842
NTMT1	1.57098	1.47061	0.0119	1.7683	1.498	1.5924	1.5884	1.4823	1.4965	1.4355	1.5306	1.4501	1.449	1.4883	1.3919	1.4406	1.5435	1.5644	1.4589	1.6391	1.3951	1.5238	1.4216	1.4331	1.478	1.3894	1.5342	1.3744
HIBADH	0.783533	0.695147	0.013	0.975	0.735	0.8699	0.7115	0.7404	0.6694	0.6857	0.7328	0.6887	0.6687	0.6824	0.6748	0.6517	0.6957	0.8386	0.6626	0.741	0.7109	0.7176	0.6694	0.6568	0.6754	0.6688	0.6895	0.6967
HAT1	0.7313	0.697589	0.013	0.7823	0.7392	0.7394	0.7313	0.7002	0.6954	0.6812	0.7259	0.7051	0.6756	0.6889	0.7112	0.6915	0.681	0.6567	0.6821	0.7298	0.7572	0.7363	0.7002	0.6735	0.7109	0.6682	0.7098	0.6691
ZNRF3	0.995983	0.944126	0.0141	1.0767	0.9276	0.9861	1.0186	0.9762	0.9907	0.9094	0.9622	0.9109	0.8803	0.8943	1.0263	0.9577	0.9125	1.0853	0.8702	0.9444	0.9438	0.9457	0.9793	0.9568	0.9846	0.9284	0.9259	0.9204
SLC23A3	1.40772	1.29805	0.0141	1.483	1.5141	1.4461	1.3541	1.3439	1.3051	1.1973	1.4564	1.2217	1.3417	1.3494	1.2419	1.2571	1.3926	1.1856	1.357	1.4395	1.3991	1.396	1.282	1.2226	1.2935	1.2273	1.2587	1.1435
PSMD2	1.4265	1.31312	0.0141	1.562	1.3566	1.5555	1.3949	1.3315	1.3585	1.2279	1.3786	1.2647	1.3076	1.3463	1.2911	1.2971	1.4037	1.1524	1.3139	1.5561	1.3962	1.3976	1.3296	1.2811	1.3458	1.154	1.2504	1.2552
DOCK8	0.873283	0.816216	0.0165	0.9538	0.8505	0.9372	0.8432	0.8448	0.8102	0.7772	0.8105	0.8398	0.8401	0.8611	0.805	0.7903	0.8351	0.7644	0.8315	0.8774	0.8555	0.8672	0.8013	0.7888	0.8155	0.7458	0.8325	0.7691
PPP2R3B	0.732383	0.668363	0.0165	0.9053	0.6513	0.698	0.7195	0.7264	0.6938	0.5989	0.6767	0.7008	0.65	0.6592	0.7165	0.658	0.6687	0.7056	0.6363	0.688	0.6855	0.7205	0.6802	0.6443	0.6863	0.5976	0.6979	0.6279
ARHGEF1	1.32867	1.20407	0.0165	1.4986	1.3354	1.4232	1.3324	1.1019	1.2805	1.1063	1.3727	1.2444	1.2537	1.2851	1.1126	1.2703	1.2919	1.1751	1.0985	1.0816	1.3094	1.1794	1.2929	1.1096	1.3127	1.088	1.2654	1.0277
RDH12	1.05655	1.00477	0.0165	1.1357	1.0245	1.0925	1.0304	1.0581	0.9981	0.9314	1.0082	1.062	0.9561	0.982	1.0597	0.9634	1.0201	0.9916	0.9557	1.0174	1.0855	1.0622	0.9788	1.0159	1.0089	0.9669	1.0205	1.0044
DDX27	0.926367	0.897311	0.0165	0.9354	0.9291	0.9451	0.9141	0.9524	0.8821	0.8761	0.9411	0.8575	0.9048	0.8744	0.8986	0.8461	0.9065	1.0282	0.8977	0.8829	0.9361	0.8992	0.8619	0.8903	0.8603	0.9081	0.8798	0.8993
GOT2	1.29047	1.22281	0.0165	1.3559	1.3002	1.3382	1.2786	1.2597	1.2102	1.1269	1.272	1.3041	1.1983	1.2049	1.1824	1.188	1.2025	1.4472	1.1763	1.3422	1.2909	1.2045	1.2104	1.1467	1.2167	1.1126	1.2212	1.1856
TMEM169	1.0727	1.02094	0.0165	1.1297	1.0361	1.0896	1.0834	1.0498	1.0476	0.9918	1.0436	1.0037	1.0366	1.0749	1.0123	1.0153	1.0538	0.9342	1.0605	1.1099	1.0714	1.0724	1.0279	0.9991	1.043	0.946	1.0223	0.8792
EIF2S1	0.840033	0.7842	0.0165	0.8973	0.7832	0.9588	0.8156	0.7779	0.8074	0.7679	0.7928	0.8963	0.7978	0.7981	0.7876	0.7448	0.77	0.7639	0.7586	0.8066	0.8173	0.749	0.7697	0.7789	0.7709	0.8538	0.7156	0.7602
TOR1AIP2	1.24715	1.16303	0.0165	1.3748	1.1958	1.2095	1.1741	1.1465	1.3822	1.18	1.3373	1.1116	1.1621	1.1703	1.1161	1.1151	1.117	1.0096	1.1379	1.2217	1.1881	1.1565	1.1507	1.0958	1.1624	1.5551	1.0672	1.043
CCDC64	1.30693	1.23411	0.0165	1.3569	1.4221	1.2711	1.2663	1.2584	1.2668	1.2725	1.4945	1.1554	1.2349	1.1846	1.1969	1.1521	1.2403	1.143	1.2053	1.2854	1.1912	1.2263	1.1712	1.1651	1.1817	1.4069	1.229	1.3118
POMGNT2	1.21212	1.14608	0.0165	1.3783	1.1464	1.199	1.2158	1.1642	1.169	1.1659	1.1495	1.1699	1.127	1.1452	1.0926	1.1115	1.1696	1.0668	1.1256	1.2285	1.1589	1.182	1.1395	1.1304	1.1466	1.1324	1.1775	1.1562
SLITRK1	1.19088	1.11974	0.0179	1.2462	1.1822	1.213	1.1973	1.1513	1.1553	1.0288	1.1758	1.1677	1.2164	1.2287	1.064	1.1043	1.1352	0.9991	1.1953	1.2112	1.1822	1.149	1.129	1.0398	1.1417	1.0463	1.0968	0.9638
TMEM184A	1.41513	1.33945	0.0193	1.5425	1.3187	1.4808	1.4301	1.3659	1.3528	1.2626	1.3337	1.3073	1.331	1.3778	1.28	1.2796	1.3882	1.2988	1.331	1.4197	1.5111	1.4481	1.3081	1.3435	1.324	1.2842	1.2961	1.3248
SLC25A25	1.07108	1.00862	0.0193	1.187	1.0195	1.0884	1.0744	1.0185	1.0387	0.999	0.9899	0.997	0.9345	0.9402	0.9516	1.0319	0.9701	0.9823	0.9243	1.0853	1.0296	1.0054	1.0632	1.0307	1.0651	0.9924	1.039	1.1322
BTBD3	0.936283	0.885437	0.0193	1.0549	0.8307	0.9174	0.9667	0.9264	0.9216	0.9663	0.9016	0.8444	0.8647	0.8676	0.8606	0.8916	0.873	0.9064	0.8502	0.8936	0.8932	0.8767	0.9056	0.846	0.9172	0.9312	0.9053	0.8281
TRPS1	0.9032	0.840711	0.0193	1.008	0.9044	0.9482	0.8785	0.8415	0.8386	0.7837	0.9671	0.821	0.7605	0.903	0.8186	0.8718	0.8434	0.8004	0.827	0.8822	0.8722	0.8744	0.8466	0.84	0.8528	0.7823	0.8344	0.7921
TSSC4	0.895833	0.825721	0.0193	0.9672	0.7784	0.9365	0.9277	0.8777	0.8875	0.8699	0.7863	0.826	0.787	0.7772	0.7515	0.9244	0.8039	0.8338	0.7798	0.8609	0.8591	0.8495	0.952	0.7336	0.9659	0.8364	0.7753	0.7162
C5H14ORF169	1.27798	1.17397	0.0193	1.3321	1.2864	1.3019	1.295	1.2731	1.1794	0.9778	1.2502	1.2779	1.1738	1.194	1.0689	1.1115	1.3341	1.1042	1.3298	1.3738	1.1841	1.1569	1.1521	1.0489	1.1396	0.9932	1.2181	1.2166
PPM1K	0.984	0.915332	0.0193	1.0759	0.9061	0.9844	0.9919	0.9556	0.9901	1.0771	0.8963	1.0087	0.8484	0.8605	0.8472	0.8605	0.9001	1.1528	0.8452	0.8988	0.9184	0.9021	0.9007	0.879	0.9086	1.0102	0.7835	0.8932
MUSK	1.11775	1.05729	0.0193	1.215	1.089	1.1628	1.0844	1.1161	1.0392	1.0106	1.0729	1.075	1.0885	1.1007	1.0185	1.0228	1.0811	1.0088	1.0537	1.1596	1.1176	1.1588	1.0426	1.0683	1.0557	0.9589	0.9732	1.0213
ANKDD1A	1.05432	0.991174	0.0193	1.152	0.9885	1.1157	1.0578	1.0178	0.9941	0.9677	0.9317	1.0231	0.9282	0.9682	0.9808	0.9572	1.0656	0.9881	0.9734	1.1755	1.0112	1.0684	0.9813	1.0323	0.9793	0.9714	1.0168	0.8121
LYVE1	0.636	0.596079	0.0208	0.6767	0.6389	0.6416	0.657	0.6003	0.6015	0.6215	0.6571	0.5349	0.5783	0.5676	0.6416	0.5836	0.6038	0.5662	0.573	0.5977	0.6526	0.6323	0.6169	0.6221	0.6167	0.5844	0.5355	0.5397
SETD1B	0.980033	0.941174	0.0225	0.991	0.9735	0.9683	1.0374	0.9145	0.9955	0.9732	0.9674	0.9389	0.9003	0.9196	0.9384	0.9078	0.9398	0.9077	0.8879	1.0046	0.9582	0.9811	0.9246	0.9668	0.9365	0.9976	0.9492	0.8827
ADAP2	0.9329	0.887226	0.0225	1.0423	0.9037	0.9438	0.8838	0.913	0.9108	0.8007	0.914	0.8599	0.9073	0.8561	0.8821	0.8849	0.8517	0.9338	0.8896	0.8985	0.9252	0.9021	0.8885	0.8493	0.8965	0.8979	0.938	0.8812
C12H3ORF37	1.38862	1.30703	0.0225	1.4781	1.4664	1.346	1.3782	1.3203	1.3427	1.1879	1.4103	1.257	1.3204	1.2746	1.3128	1.2341	1.3489	1.2062	1.3237	1.3424	1.396	1.298	1.2482	1.3833	1.273	1.2561	1.3504	1.4102
NGEF	1.21663	1.1421	0.0225	1.3274	1.2282	1.2582	1.2056	1.1271	1.1533	1.0419	1.2405	1.1665	1.1086	1.1061	1.1005	1.1298	1.1922	1.0867	1.1047	1.2362	1.2176	1.1805	1.1555	1.1802	1.1659	1.0405	1.1464	1.0996
LNP1	0.816833	0.773042	0.0225	0.9167	0.7967	0.8159	0.8092	0.771	0.7915	0.7312	0.8612	0.7897	0.7512	0.7679	0.7444	0.786	0.773	0.7445	0.7356	0.8191	0.7941	0.7949	0.8077	0.7279	0.815	0.7022	0.7824	0.7598
NFRKB	0.9853	0.927732	0.0225	1.0522	0.8961	0.9448	1.0195	0.994	1.0052	0.9741	0.9092	1.0015	0.8667	0.8808	0.9556	0.8952	0.9089	0.9867	0.8627	1.0618	0.918	0.9351	0.9096	0.973	0.9178	0.8937	0.9858	0.7907
ATP6V0B	1.28585	1.22013	0.0225	1.3745	1.2548	1.368	1.2371	1.2785	1.2022	1.0808	1.2741	1.2224	1.1895	1.2073	1.2698	1.1924	1.1854	1.1004	1.2516	1.3463	1.2432	1.2329	1.2211	1.1792	1.2321	1.1682	1.3956	1.1901
ATXN1L	1.08575	1.03742	0.0225	1.1337	1.0735	1.0582	1.0914	1.0786	1.0791	0.9545	1.0699	1.1302	1.0162	1.0128	1.0834	1.0085	1.0992	0.9418	0.981	1.2371	1.0401	1.0563	1.0261	1.0907	1.0353	0.9766	1.0061	0.9452
HEPH	1.06243	0.993605	0.0261	1.0674	0.9248	1.0755	1.1415	1.0769	1.0885	0.9859	0.9496	1.0169	0.9508	0.9786	1.0449	0.937	1.0436	1.0298	0.9429	1.0111	1.0139	1.0895	0.9501	1.1583	0.9602	1.0002	0.9162	0.899
AGPAT6	1.23322	1.15575	0.0261	1.2604	1.1147	1.2769	1.268	1.24	1.2393	1.077	1.1144	1.1652	1.1124	1.1377	1.2478	1.1329	1.1532	1.3078	1.1399	1.1599	1.1664	1.1955	1.1362	1.2309	1.1414	1.052	1.2805	1.0081
C2H18ORF63	0.663817	0.632863	0.0261	0.7019	0.6396	0.6764	0.6421	0.6903	0.6326	0.6408	0.6119	0.6033	0.6162	0.6251	0.644	0.6051	0.6291	0.6724	0.5998	0.7027	0.6293	0.6398	0.6188	0.5646	0.6244	0.7044	0.6379	0.6548
BCS1L	1.42797	1.3348	0.0261	1.5985	1.375	1.5104	1.4072	1.3263	1.3504	1.2504	1.3756	1.3678	1.324	1.3456	1.3553	1.2933	1.4314	1.259	1.32	1.498	1.4052	1.4152	1.3179	1.2881	1.3254	1.2338	1.3779	1.1773
SCARB1	1.22907	1.17363	0.0261	1.3178	1.1974	1.2794	1.2227	1.1837	1.1734	1.1062	1.2583	1.1567	1.1765	1.179	1.1025	1.1482	1.202	1.0826	1.1671	1.2313	1.1712	1.1264	1.1702	1.2068	1.1807	1.2044	1.21	1.2189
LOC427665	1.38383	1.30916	0.0261	1.5151	1.3153	1.4994	1.3827	1.3055	1.285	1.2693	1.3668	1.3408	1.2827	1.3131	1.2628	1.2309	1.3045	1.3625	1.3042	1.4628	1.284	1.3718	1.2587	1.2503	1.275	1.3312	1.377	1.2257
NPHS2	1.16487	1.09406	0.0261	1.2678	1.1695	1.2257	1.1384	1.0854	1.1024	1.0742	1.1648	1.1068	1.0973	1.1126	1.1047	1.0885	1.1002	1.0116	1.0587	1.1466	1.1625	1.1525	1.1228	1.0865	1.1376	1.0228	1.0643	0.9722
MSMO1	0.83805	0.791989	0.0261	0.9451	0.7938	0.8733	0.8261	0.8023	0.7877	0.826	0.809	0.7762	0.7654	0.7811	0.7886	0.7726	0.758	0.7536	0.7815	0.8956	0.8487	0.8251	0.8045	0.7058	0.7996	0.7787	0.7771	0.8007
UBAP1L	1.31387	1.23804	0.0261	1.4058	1.4162	1.3064	1.2945	1.1834	1.2769	1.1353	1.3246	1.2268	1.2471	1.2767	1.1745	1.2222	1.2779	1.1546	1.2871	1.3616	1.3332	1.2933	1.2456	1.1386	1.2649	1.1368	1.2348	1.1871
PATZ1	1.10913	1.04393	0.0261	1.148	1.1893	1.0935	1.0348	1.1581	1.0311	0.9283	1.0744	1.0237	1.0514	1.0623	1.1095	0.9959	1.0766	0.9704	1.0572	1.0778	1.0424	1.0111	1.0155	1.0662	1.0204	1.0505	1.0806	1.1204
NRSN1	0.8744	0.813189	0.0261	0.9579	0.8198	1.0287	0.8359	0.8044	0.7997	0.7909	0.8336	0.7896	0.7667	0.7929	0.7964	0.7752	0.8069	0.8559	0.795	0.9111	0.8477	0.9232	0.7969	0.7806	0.8041	0.7864	0.8365	0.761
TLCD1	1.58732	1.49062	0.0302	1.6931	1.6601	1.6259	1.5478	1.4894	1.5076	1.3095	1.6229	1.473	1.4351	1.5509	1.5631	1.5096	1.4279	1.3418	1.4443	1.5747	1.5451	1.5696	1.5526	1.4274	1.5665	1.4499	1.5136	1.4443
TMEM68	0.55405	0.528437	0.0302	0.5588	0.5389	0.5893	0.5459	0.5588	0.5326	0.481	0.5468	0.5197	0.5414	0.5524	0.5344	0.4721	0.5234	0.7158	0.5365	0.6019	0.4999	0.5664	0.4753	0.5111	0.4741	0.4839	0.4987	0.5055
EYA4	0.661483	0.631216	0.0303	0.7272	0.6612	0.6788	0.6436	0.6396	0.6185	0.6215	0.6315	0.6474	0.6369	0.6414	0.6569	0.6064	0.6311	0.5886	0.6359	0.6767	0.6558	0.6749	0.6155	0.6297	0.6326	0.6104	0.6282	0.5717
ALDH6A1	0.89675	0.8563	0.0303	0.9622	0.8957	0.9503	0.8657	0.8345	0.8721	0.8264	0.9064	0.8593	0.8496	0.8659	0.8552	0.8306	0.8663	0.8276	0.8696	0.9182	0.8773	0.9045	0.8572	0.812	0.8649	0.7928	0.8642	0.8217
43530	0.718817	0.6702	0.0303	0.8631	0.6864	0.7324	0.7052	0.6567	0.6691	0.6661	0.7083	0.7043	0.6562	0.6596	0.6849	0.6527	0.6641	0.6146	0.6532	0.6957	0.7171	0.6992	0.6659	0.6523	0.6676	0.6804	0.6611	0.6305
FUBP3	0.842433	0.819921	0.0303	0.9001	0.8068	0.8348	0.8599	0.8219	0.8311	0.7811	0.767	0.7843	0.8289	0.8473	0.8039	0.7885	0.8259	1.0565	0.7762	0.9142	0.8186	0.8133	0.8042	0.84	0.8114	0.7406	0.7858	0.7908
UMOD	1.26168	1.20193	0.0303	1.3967	1.2035	1.2752	1.2692	1.192	1.2335	1.1663	1.1628	1.13	1.1765	1.1953	1.1238	1.1874	1.1961	1.3112	1.1568	1.3666	1.2247	1.2792	1.212	1.146	1.1925	1.2569	1.2117	1.1408
PCYT2	1.1624	1.09822	0.0303	1.231	1.0148	1.16	1.2227	1.1713	1.1746	1.0774	1.0743	1.1228	1.0456	1.0665	1.1019	1.0547	1.0815	1.0285	1.0262	1.1529	1.1134	1.1715	1.0893	1.2397	1.0991	1.0675	1.1676	1.0858
CCDC83	0.7189	0.687037	0.0303	0.7596	0.6819	0.7454	0.7255	0.6971	0.7039	0.615	0.7415	0.6907	0.6742	0.6746	0.7385	0.6668	0.6871	0.629	0.6805	0.7589	0.7247	0.7025	0.6835	0.7112	0.6767	0.6172	0.7089	0.6722
RP11-295K3.1	1.35325	1.26112	0.0303	1.4538	1.438	1.2827	1.3758	1.3208	1.2484	1.1056	1.4652	1.2166	1.3179	1.304	1.1839	1.2822	1.3474	1.2694	1.3145	1.3084	1.2839	1.3105	1.3012	1.1787	1.308	1.1251	1.2148	1.1239
CFAP44	0.867017	0.825095	0.0303	0.9483	0.8676	0.8846	0.866	0.8053	0.8303	0.8149	0.8341	0.8086	0.8221	0.8306	0.8235	0.841	0.8397	0.8179	0.8172	0.8545	0.8485	0.8692	0.8643	0.7837	0.863	0.7869	0.8265	0.7306
SOBP	0.905133	0.843068	0.0303	1.0696	0.8486	0.9562	0.8769	0.8406	0.8389	0.8121	0.8944	0.8379	0.8271	0.8441	0.8051	0.8229	0.8434	0.9385	0.8175	0.8916	0.8634	0.8571	0.8437	0.8256	0.8513	0.8063	0.8217	0.8146
TCP11L2	0.63125	0.601326	0.0303	0.6791	0.5977	0.6583	0.6389	0.5895	0.624	0.6203	0.5948	0.596	0.6207	0.6357	0.6233	0.5799	0.5866	0.6007	0.6182	0.6038	0.6047	0.5884	0.6016	0.5717	0.6035	0.5906	0.6326	0.5521
APOD	1.22097	1.14794	0.0303	1.3605	1.2008	1.2637	1.1851	1.1729	1.1428	1.0493	1.0825	1.118	1.1683	1.1852	1.058	1.1443	1.175	1.0617	1.1758	1.1922	1.2305	1.2413	1.1721	1.1293	1.1826	1.085	1.1382	1.2216
LOC428499	0.686583	0.641853	0.0325	0.7296	0.6749	0.7256	0.6454	0.7292	0.6148	0.6157	0.7509	0.6652	0.6172	0.623	0.6484	0.6089	0.6423	0.6472	0.6115	0.6956	0.6749	0.6981	0.612	0.592	0.6249	0.6055	0.6289	0.633
MAFG	1.37208	1.31297	0.0325	1.4025	1.4032	1.4639	1.3629	1.2643	1.3357	1.2043	1.3656	1.3276	1.3452	1.3522	1.2574	1.2722	1.318	1.2397	1.3222	1.3581	1.4032	1.3708	1.3054	1.3926	1.3281	1.1948	1.2848	1.3042
FBXO2	1.09118	1.04346	0.0334	1.1615	1.0433	1.1358	1.0854	1.055	1.0661	0.9674	1.1238	1.1512	1.0054	1.0123	1.0148	1.0509	1.0464	1.0216	0.9891	1.0933	1.0876	1.081	1.0547	1.0305		1.0393	1.0728	0.9402
OVAL	0.940817	0.883374	0.0349	1.0517	0.9107	0.9972	0.935	0.869	0.8813	0.8846	0.9643	0.9021	0.8894	0.8932	0.8441	0.8494	0.9171	0.8147	0.8724	0.9845	0.9341	0.9304	0.8608	0.8735	0.8685	0.8528	0.88	0.7682
GCOM1	0.76215	0.701553	0.0349	0.7959	0.744	0.867	0.6967	0.7851	0.6842	0.6555	0.7087	0.7125	0.7279	0.6714	0.73	0.6944	0.7077	0.6271	0.6589	0.7084	0.7133	0.683	0.719	0.643	0.7295	0.7053	0.7064	0.8275
SNAPC3	0.831483	0.791432	0.0349	0.9094	0.7866	0.8029	0.801	0.9329	0.7561	0.7178	0.8191	0.776	0.7477	0.7746	0.7742	0.7546	0.775	0.775	0.7522	0.8299	0.7873	0.7821	0.7683	0.7162	0.7752	0.745	0.8531	1.1139
CAV2	1.34762	1.23824	0.0349	1.5117	1.0646	1.4802	1.3493	1.3591	1.3208	1.2505	1.1787	1.2564	1.3724	1.3565	1.2618	1.1558	1.3121	1.1415	1.3496	0.9965	1.2975	1.2601	1.1078	1.2037	1.1548	1.2252	1.2821	1.3636
AL158801.1	0.754217	0.723268	0.0349	0.7993	0.7746	0.7743	0.7214	0.7539	0.7018	0.6744	0.7143	0.6729	0.7443	0.7451	0.7103	0.7007	0.7215	0.6958	0.7728	0.7146	0.7497	0.7567	0.7664	0.725	0.7348	0.6822	0.7744	0.6862
TMEM27	0.75995	0.743332	0.0349	0.8437	0.7551	0.794	0.7653	0.688	0.7136	0.6427	0.753	0.7125	0.6995	0.7305	0.7025	0.7035	0.7189	1.3638	0.6931	0.7102	0.7631	0.7558	0.7029	0.7105	0.7013	0.6841	0.6974	0.678
FBXL15	1.44962	1.37991	0.0349	1.5848	1.4085	1.5147	1.4171	1.3934	1.3792	1.3256	1.3798	1.5908	1.3597	1.3755	1.3656	1.3846	1.3855	1.2146	1.3591	1.57	1.4209	1.441	1.4033	1.353	1.422	1.298	1.3528	1.2165
IVNS1ABP	0.990117	0.907653	0.0349	1.1309	0.8331	1.0335	1.0238	0.9559	0.9635	1.1166	0.7852	0.9225	0.8053	0.8203	0.924	0.9257	0.8044	0.9775	0.7925	1.0534	0.8076	0.9045	0.9385	1.0032	0.9469	1.1641	0.7718	0.7814
SEC62	0.8383	0.800995	0.0349	0.8967	0.7088	0.9146	0.8568	0.8332	0.8197	0.7987	0.7025	0.7942	0.7802	0.7499	0.8255	0.8	0.8239	0.8084	0.7645	0.8429	0.816	0.882	0.81	0.7854	0.8582	0.8057	0.8065	0.7644
ASNSD1	0.586367	0.550895	0.0349	0.6432	0.5422	0.5759	0.5761	0.6376	0.5432	0.5401	0.5589	0.5666	0.5188	0.5266	0.5503	0.5363	0.53	0.6467	0.5087	0.652	0.5563	0.5371	0.547	0.4944	0.5491	0.5354	0.5831	0.5296
KIAA1407	1.03473	0.976805	0.0349	1.1306	0.9807	1.0925	1.0296	0.9732	1.0018	0.9065	1.0102	0.9568	0.9743	0.9791	0.9519	0.9944	0.9962	0.9179	0.9971	1.0024	1.0043	1.0283	1.021	0.9577	1.0312	0.9229	0.9795	0.9276
GSTZ1	0.930867	0.879974	0.0349	1.0176	0.9828	0.9592	0.9371	0.792	0.8965	0.7879	1.0085	0.8823	0.8469	0.8359	0.855	0.8699	0.9103	0.8824	0.8488	0.9111	0.9543	0.9468	0.8885	0.8845	0.9056	0.7904	0.8503	0.8601
LIN54	0.829833	0.795342	0.0349	0.8983	0.8529	0.8377	0.8368	0.7464	0.8069	0.8606	0.7718	0.7015	0.7701	0.7908	0.7785	0.7864	0.7643	1.1117	0.7609	0.7837	0.7649	0.775	0.809	0.7331	0.814	0.825	0.7839	0.7263
INIP	0.696467	0.655532	0.0349	0.776	0.6492	0.7197	0.6905	0.6828	0.6606	0.625	0.7268	0.8473	0.5877	0.6666	0.6379	0.6593	0.6417	0.6514	0.5989	0.7076	0.6668	0.6674	0.6384	0.744	0.6441	0.5635	0.6233	0.5574
DDX1	0.650717	0.618658	0.0349	0.7197	0.6608	0.6586	0.6418	0.6233	0.6001	0.6206	0.6663	0.5881	0.6108	0.6117	0.6272	0.6121	0.619	0.5992	0.6029	0.6538	0.6407	0.6343	0.6444	0.6206	0.6409	0.5724	0.6346	0.5549
AMD1	0.83165	0.790032	0.0349	0.8704	0.8771	0.7991	0.7846	0.8282	0.8305	0.7089	0.777	0.7691	0.7503	0.8458	0.8932	0.8365	0.7577	0.7815	0.7205	0.7799	0.7736	0.7949	0.7404	0.7206	0.8596	0.8243	0.8759	0.8009
TSPAN9	0.9435	0.879489	0.0349	1.068	0.8957	1.0466	0.8759	0.8826	0.8922	0.8256	0.9368	0.8221	0.8673	0.8847	0.8644	0.8699	0.8722	0.9357	0.8644	0.9407	0.9116	0.8965	0.8792	0.8117	0.9686	0.857	0.8784	0.8235
ARHGAP1	1.10622	1.04547	0.0349	1.2328	1.0446	1.1552	1.0963	1.0557	1.0527	0.9678	1.0818	1.0295	1.0472	1.0513	1.006	1.0678	1.0332	1.0848	1.0335	1.1075	1.086	1.0414	1.0842	1.009	1.0939	0.9706	1.1195	0.9489
RAG2	0.891	0.819216	0.0349	0.9954	0.7562	1.0251	0.8715	0.845	0.8528	0.8052	0.8153	0.9039	0.8647	0.8811	0.7788	0.8027	0.8273	0.8213	0.844	0.9418	0.8088	0.8469	0.8217	0.7475	0.8257	0.7391	0.7858	0.7035
PLA1A	1.0737	1.02147	0.0374	1.1682	1.0288	1.0903	1.0817	1.0458	1.0274	0.9928	1.0768	0.9982	1.0483	1.0422	0.9866	0.9644	1.0474	1.0432	1.0319	1.1454	1.0605	1.0337	0.9829	0.9892	0.9917	0.9609	1.0817	0.9302
SAMD13	0.631417	0.594505	0.04	0.6133	0.6227	0.621	0.5962	0.7649	0.5704	0.5395	0.5911	0.5996	0.5651	0.5805	0.6154	0.6089	0.5683	0.5314	0.5599	0.6134	0.6084	0.5911	0.6158	0.5381	0.6213	0.509	0.5826	0.8562
GALNT16	1.06308	1.02377	0.0401	1.1566	1.0825	1.0698	1.0389	1.0436	0.9871	0.9574	1.0761	1.0097	1.0358	1.0206	1.0138	1.0076	1.0137	0.9661	1.0646	1.0766	1.0245	1.045	1.0271	0.9866	1.0399	1.0288	1.0624	0.9953
LDHA	0.965117	0.912921	0.0401	1.0746	0.9282	0.9876	0.9455	0.9348	0.92	0.9169	0.9881	0.9392	0.8621	0.8635	0.9174	0.8593	0.9248	0.8969	0.8439	0.9689	0.9337	0.94	0.8912	0.9459	0.8938	0.9548	0.9428	0.8623
PPM1B	0.675733	0.639674	0.0401	0.7232	0.6768	0.7211	0.6589	0.6301	0.6443	0.5941	0.6873	0.6805	0.6254	0.6297	0.6609	0.6346	0.6374	0.6211	0.6162	0.7338	0.6465	0.6585	0.6469	0.6436	0.6527	0.5542	0.6379	0.5925
CHPF2	1.13763	1.11484	0.0401	1.1733	1.1033	1.1429	1.1395	1.1182	1.1486	1.0732	1.1133	1.2401	1.0718	1.0638	1.295	1.0552	1.0839	1.2009	1.089	1.0507	1.1396	1.1049	1.0833	1.2646	1.0946	1.0798	1.0582	1.0201
MC4R	1.11213	1.05791	0.0401	1.1868	1.1501	1.1461	1.1101	1.0435	1.0362	1.0117	1.1729	1.0633	1.0744	1.1014	1.0494	1.01	1.0752	0.9962	1.0697	1.2203	1.1282	1.1128	1.0178	1.0191	1.0323	0.9648	1.0213	0.9594
CTLA4	0.917533	0.863216	0.0401	0.9898	0.9657	0.9596	0.8646	0.89	0.8355	0.7765	0.9264	0.9201	0.8393	0.8665	0.9365	0.8227	0.8441	0.7811	0.8568	0.8106	0.8771	0.8947	0.8537	0.9543	0.8525	0.8946	0.8654	0.8282
OIT3	1.17875	1.11789	0.0401	1.3158	1.1391	1.1892	1.1841	1.1238	1.1205	1.2143	1.1667	1.1393	1.0578	1.0758	1.0494	1.0394	1.0883	1.2838	1.0667	1.1191	1.1402	1.1951	1.0533	1.1159	1.0628	1.2622	1.0491	1.0607
C1ORF198	0.9622	0.884532	0.0401	0.9238	0.9586	0.8596	0.8238	1.1021	1.1053	0.7795	0.7736	1.0129	1.0719	0.7837	0.7942	0.7996	0.7954	0.7839	1.0569	0.9523	0.8446	0.8497	0.8037	0.7938	0.8109	1.094	0.9907	1.0148
TMEM180	1.26003	1.19084	0.0401	1.3924	1.2132	1.2928	1.2588	1.2087	1.1943	1.1683	1.2162	1.1395	1.1609	1.1553	1.2049	1.1976	1.2303	1.149	1.1469	1.3021	1.2452	1.2891	1.2313	1.1468	1.2389	1.1229	1.2146	1.0661
TM4SF1	0.88975	0.854879	0.0401	0.8326	0.8902	0.9109	0.9624	0.8903	0.8521	0.8137	0.9496	0.8906	0.7877	0.8036	0.9055	0.8213	0.8221	0.8513	0.8059	0.858	0.9394	0.8687	0.8181	1.1351	0.8255	0.7799	0.8033	0.7634
MFSD9	0.783583	0.738753	0.0401	0.8869	0.6995	0.7916	0.7574	0.7798	0.7863	0.7571	0.7277	0.7159	0.7598	0.7226	0.7095	0.7094	0.7244	0.7241	0.7641	0.7633	0.7439	0.7578	0.7272	0.6786	0.738	0.8127	0.8017	0.6985
MPP5	0.7368	0.707895	0.0401	0.8005	0.7428	0.7557	0.7192	0.702	0.7006	0.7255	0.6983	0.769	0.6877	0.7004	0.7114	0.6824	0.689	0.7491	0.6915	0.7516	0.7133	0.7301	0.6961	0.7081	0.7076	0.716	0.6852	0.6377
G2E3	0.654133	0.616337	0.0401	0.719	0.6714	0.6554	0.6021	0.6849	0.592	0.5817	0.6696	0.6226	0.5959	0.6211	0.6175	0.6183	0.6344	0.6126	0.5958	0.6524	0.6543	0.633	0.6259	0.5897	0.6315	0.5617	0.608	0.5844
AK5	0.750467	0.716089	0.0401	0.7895	0.7091	0.763	0.7327	0.801	0.7075	0.6861	0.6892	0.6843	0.7038	0.7139	0.8445	0.6933	0.711	0.6518	0.7105	0.7648	0.775	0.7725	0.6972	0.7315	0.7067	0.6738	0.7419	0.6539
MAD2L2	1.09237	1.02825	0.0401	1.1894	0.9639	1.1766	1.1112	1.0581	1.055	1.0394	1.0383	1.1874	0.9306	0.951	1.0571	1.0488	0.9773	1.0064	0.9302	1.1193	1.0499	1.0423	1.0747	0.9868	1.0843	1.0029	1.1039	0.9061
MGST3	1.20823	1.14032	0.0401	1.3188	1.2728	1.2314	1.165	1.1468	1.1146	1.1475	1.1032	1.2601	1.0962	1.1103	1.1756	1.0981	1.1391	1.1296	1.0499	1.3346	1.2091	1.1593	1.1263	1.1591	1.1238	1.1813	1.0925	0.9704
CMSS1	0.849833	0.781974	0.0401	0.9934	0.8123	0.8173	0.903	0.6565	0.9165	0.8729	0.8276	0.7809	0.7141	0.7396	0.7394	0.804	0.742	0.7728	0.8683	0.7836	0.808	0.7903	0.8212	0.7014	0.8286	0.7789	0.7747	0.7092
MCM10	0.9075	0.861084	0.0401	0.991	0.9058	0.9657	0.8875	0.8509	0.8441	0.8508	0.8948	0.8627	0.8138	0.8295	0.8623	0.8276	0.8707	0.8406	0.8241	0.9237	0.8869	0.8877	0.8598	0.8777	0.8654	0.8422	0.8802	0.8601
RXFP3	1.41933	1.31969	0.0401	1.5016	1.5387	1.5148	1.3589	1.3325	1.2695	1.2456	1.4566	1.2757	1.3516	1.3818	1.3239	1.3352	1.3163	1.2099	1.3547	1.4835	1.3555	1.4057	1.3528	1.2697	1.3609	1.1787	1.2327	1.1833
IP6K1	1.27238	1.20597	0.0401	1.389	1.1186	1.3476	1.2927	1.234	1.2524	1.2626	1.1143	1.2012	1.1863	1.1849	1.1728	1.1719	1.181	1.2473	1.1872	1.3046	1.2647	1.1991	1.1943	1.2396	1.205	1.2753	1.1696	1.1517
HEMK1	0.974433	0.929121	0.0401	1.0573	0.998	0.9828	0.9644	0.9147	0.9294	0.8884	0.9976	0.956	0.9455	0.9546	0.9695	0.907	0.9127	0.8958	0.8992	0.9883	0.9781	0.989	0.9186	0.856	0.937	0.8644	0.9544	0.8412
MIER2	1.04245	0.980705	0.0401	1.043	0.9202	1.0025	1.217	1.0326	1.0394	0.9886	0.8974	1.0155	0.9113	0.9255	0.9873	0.9576	0.9047	1.1182	0.9083	0.9712	0.9831	0.9708	0.9764	1.0857	0.9852	1.0072	1.0907	0.9487
TAT	1.16532	1.09526	0.0401	1.2456	1.1545	1.2183	1.1584	1.1143	1.1008	1.025	1.1887	1.0318	1.0933	1.1066	1.1265	1.1252	1.1225	0.9642	1.0644	1.2763	1.1664	1.1516	1.1195	1.0363	1.1374	1.0118	1.1231	0.9394
SMARCB1	1.06555	1.02465	0.0401	1.1082	1.0179	1.0978	1.0517	1.0621	1.0556	0.9836	1.0369	1.0237	1.0197	0.9888	1.0614	0.9786	1.0796	1.1037	1.0059	0.9792	0.9815	1.0553	0.9611	1.0809	0.9748	1.0682	1.0885	0.997
MYL1	1.06457	1.01851	0.0401	1.154	1.0566	1.076	1.1346	0.892	1.0742	1.0064	1.1266	1.0031	0.9598	1.0679	1.1485	1.0554	0.9653	1.0472	0.9611	0.9738	1.0408	1.0337	0.9402	0.9833	0.9487	1.0266	1.0756	0.9877
LOC101751203	1.25738	1.18862	0.0429	1.3956	1.1676	1.3168	1.2503	1.1845	1.2295	1.1279	1.1678	1.1575	1.1517	1.2009	1.1594	1.078	1.3122	1.2683	1.1711	1.2295	1.1884	1.2944	1.1134	1.231	1.1211	1.2426	1.2399	1.1286
RIOK3	0.708983	0.695016	0.0429	0.7639	0.6759	0.7378	0.6957	0.6864	0.6942	0.646	0.6828	0.701	0.6445	0.6642	0.6444	0.6547	0.6847	0.9979	0.6788	0.7535	0.6787	0.7175	0.6748	0.659	0.6771	0.6453	0.714	0.6864
JAKMIP2	0.945117	0.906563	0.0459	1.0247	0.9186	0.9584	0.9363	0.9059	0.9268	0.8605	0.9696	0.9504	0.8785	0.8902	0.8977	0.9113	0.9175	0.9154	0.8725	0.95	0.9467	0.9387	0.9254	0.8918	0.9315	0.8605	0.9123	0.8042
RP11-514O12.4	0.793783	0.772242	0.0459	0.7781	0.7827	0.8074	0.7978	0.8092	0.7875	0.7302	0.8114	0.8801	0.7607	0.7633	0.7481	0.7633	0.7327	0.663	0.7408	0.9535	0.804	0.7862	0.7906	0.7757	0.7977	0.7116	0.7231	0.7366
WDR3	1.0707	1.02455	0.0459	1.1454	0.9989	1.1192	1.0621	1.0639	1.0347	0.9946	1.0772	0.9723	1.017	1.016	1.0386	1.0613	1.0351	1.0812	1.0241	1.0671	1.0165	1.0293	1.0848	0.9589	1.0587	0.9715	1.0214	0.9409
NUP214	0.78225	0.764805	0.0459	0.8355	0.7524	0.8075	0.7713	0.7716	0.7552	0.7897	0.7456	0.7723	0.7299	0.7406	0.7438	0.7337	0.7473	0.9557	0.7248	0.7838	0.788	0.7701	0.7491	0.7842	0.7484	0.7691	0.7518	0.7034
RBM25	0.736933	0.693495	0.0459	0.7935	0.6928	0.7882	0.7374	0.6916	0.7181	0.6487	0.7212	0.7427	0.6836	0.706	0.7031	0.6937	0.6805	0.7051	0.6752	0.7385	0.7186	0.7056	0.694	0.667	0.6984	0.6392	0.7141	0.6412
COMT	0.935133	0.883826	0.0459	1.0335	0.9625	0.9612	0.9048	0.8774	0.8714	0.8527	0.8929	0.9076	0.8737	0.8916	0.8981	0.8731	0.9196	0.919	0.8857	0.9355	0.9348	0.908	0.8527	0.8557	0.8604	0.8133	0.895	0.8233
ADIPOQ	1.28923	1.22723	0.0459	1.3624	1.3037	1.3476	1.2768	1.2374	1.2075	1.1024	1.3272	1.2638	1.2121	1.2161	1.1274	1.2314	1.2617	1.0535	1.236	1.4153	1.2814	1.29	1.2235	1.1555	1.2419	1.2165	1.26	1.2016
SLC7A13	0.825633	0.783405	0.0459	0.915	0.8573	0.8079	0.7989	0.786	0.7887	0.7632	0.831	0.7937	0.7884	0.8107	0.7198	0.7625	0.7695	0.768	0.7741	0.8232	0.835	0.8212	0.7882	0.844	0.7916	0.7549	0.7653	0.6804
ZNF839	0.630283	0.606311	0.0459	0.6804	0.5759	0.6443	0.6125	0.6321	0.6365	0.5936	0.497	0.5701	0.5963	0.5669	0.6033	0.613	0.5883	0.5553	0.6043	0.6412	0.6099	0.6016	0.6255	0.5937	0.5943	0.602	0.7402	0.7234
IRX1	1.15003	1.08617	0.0459	1.2711	1.0631	1.0956	1.194	1.1471	1.1293	1.0082	1.0623	1.066	1.1618	1.1891	1.0212	1.0607	1.1286	0.9892	1.1162	1.1545	1.1497	1.1692	1.0762	1.0416	1.0813	0.947	1.089	1.1254
C2H7ORF36	0.727317	0.672037	0.0459	0.8137	0.7065	0.7862	0.7011	0.6934	0.663	0.6852	0.7516	0.6689	0.7129	0.7466	0.7071	0.6484	0.6611	0.6633	0.6231	0.7338	0.7033	0.6371	0.6272	0.5995	0.6572	0.7118	0.6294	0.6012
RNF126	1.11953	0.989916	0.0459	1.0304	0.9117	1.053	1.3516	1.1868	1.1837	1.1841	0.8577	1.1209	0.8269	0.8438	0.9633	0.9175	0.9543	1.0929	0.8366	1.0603	0.9757	0.995	0.919	1.1938	0.9058	1.1587	1.1423	0.8598
HOXD11	1.06605	1.03122	0.0459	1.1092	1.0613	1.099	1.0459	1.0864	0.9945	0.9669	1.0087	1.0215	1.0825	1.0313	1.012	1.0138	1.0473	0.9378	1.0011	1.1887	1.0559	1.0958	1.0318	0.9635	1.0347	0.9629	1.061	1.076
TSPAN18	1.1487	1.08181	0.0459	1.2915	1.1037	1.2026	1.1216	1.0998	1.073	0.9878	1.108	1.173	1.0967	1.1125	1.0395	1.0083	1.0889	1.1795	1.0848	1.1555	1.1167	1.1651	1.0402	1.0702	1.0423	1.0246	1.1006	0.9602
CREB3L1	1.08243	1.02897	0.0459	1.192	1.048	1.1437	1.0551	1.0441	1.0117	0.9725	1.0749	1.0017	1.0294	1.0415	1.0259	1.0203	1.0428	1.0146	1.0199	1.0526	1.0638	1.0688	1.04	0.9738	1.0475	0.9228	1.1145	1.0232
TNFRSF19	0.678067	0.648942	0.0459	0.7493	0.6584	0.7145	0.6665	0.6421	0.6376	0.6488	0.6353	0.6346	0.6358	0.6569	0.6632	0.6454	0.6352	0.6681	0.6258	0.6949	0.6467	0.6873	0.6577	0.6245	0.6636	0.6503	0.6366	0.6192
SNRPD1	0.925483	0.869947	0.0459	0.9115	0.8304	0.9931	0.9509	0.9573	0.9097	0.8203	0.8623	0.8505	0.9193	0.9566	0.7999	0.8241	0.8305	0.9524	0.973	0.8865	0.8955	0.8801	0.8005	0.7957	0.8077	0.7931	0.9218	0.9592

## Sheet: Datasheet S8
Differentially expressed genes in Strigiformes
Gene	logFC	P.Value	adj.P.Val	Nomalized expression value
				Northern boobook	Eurasian eagle-owl	Long-eared owl	Oriental scops-owl	Himalayan owl	Cinereous vulture	Eastern buzzard	Eurasian sparrowhawk	Northern goshawk	Common kestrel	Peregrine falcon	Saker falcon	Black-faced spoonbill	Eurasian siskin	Striated heron	Grey-headed woodpecker	Little Egret
IPO13	2.71205	2.96928e-06	0.010146	122.32	233.15	245.52	228.35	264.57	22.84	30.7	33.26	37.75	38.58	17.37	26.95	65.52	6.04	41.23	78.04	40.44
TMEM106B	-5.26145	1.35601e-05	0.0158798	0.73	0	43.75	0	0.8	136.47	73.04	59.32	83.72	63.07	53.14	28.05	30.84	324.58	64.87	35.48	93.32
TOMM70A	2.20202	1.39419e-05	0.0158798	132.87	126.71	275.06	184.09	199.93	52.82	39.17	72.89	17.16	50.12	27.74	22.65	50.52	17.64	64.95	27.37	60.13
WDR12	3.98069	3.11441e-05	0.0266048	172.62	76.03	389.15	55.33	208.55	8.75	13.78	5.35	97.47	0.1	1.22	1.11	53.41	24.69	6.08	24.33	6.24
ENOPH1	2.41932	4.03689e-05	0.0275881	125.59	97.32	268.94	135.81	98.2	54.63	18.01	74.75	20.47	27.05	12.76	15.11	38.36	59.32	17.5	29.4	5.2
BPGM	3.44089	5.47267e-05	0.0311669	153.18	143.94	134.48	77.46	200.82	8.75	34.92	5.35	3.2	71.61	1.22	1.11	6.52	11.82	28.94	105.39	44.57
ABHD6	-5.8345	7.62375e-05	0.0372148	4.86	8.1	1.03	0	6.94	551.93	155.6	500.04	58.2	548.75	738.38	745.36	98.2	56.94	27.13	72.99	89.19
THAP5	-2.24267	9.41155e-05	0.0401991	40.46	105.42	41.78	95.56	31.83	141.66	315.4	152.84	227.36	293.13	331.2	369.48	67.33	555.12	206.09	452.09	466.58
RAD51C	2.96027	0.000189382	0.0713272	123.22	138.87	97.8	54.32	79.25	2.58	4.26	83.78	184.76	5.28	12.76	4.35	31.81	6.03	13.1	5.07	4.17
SSRP1	1.86458	0.000208742	0.0713272	586.76	1400.89	788.53	529.14	562.69	282.55	212.74	92.58	203.58	118.38	147.76	142.22	334.95	251.5	235.95	256.45	259.21
IKBIP	2.4051	0.000284229	0.0786786	49.35	258.48	127.35	358.12	97.33	13.15	65.58	12.54	114.44	41.13	25.43	28.03	29.92	21.96	11.34	7.1	60.12
RIPK1	2.5046	0.000287797	0.0786786	90.69	259.5	48.91	534.16	76.63	11.39	15.9	14.35	105.43	38.55	17.37	16.19	21.5	26.27	24.53	8.12	87.05
LRWD1	1.80396	0.000299333	0.0786786	121.57	82.11	115.12	193.14	70.62	12.27	59.25	21.55	46.82	23.23	36.94	30.18	28.05	19.08	28.04	112.49	22.82
RP11-411B6.6	-2.93484	0.000414216	0.0833474	21.09	24.32	11.21	14.08	12.03	139.92	57.18	88.09	43.42	43.85	148.9	227.29	107.57	690.92	175.41	401.39	58.08
NPC2	-2.00566	0.00041827	0.0833474	110.37	21.29	28.53	39.23	80.18	125.82	173.59	159.14	187.14	105.53	403.8	374.84	87.91	364.73	328.08	101.37	203.23
FOXRED2	1.99769	0.000438206	0.0833474	16.95	26.36	33.62	57.34	15.46	5.25	5.3	1.76	9.89	7.72	10.35	9.68	2.78	7.29	6.12	10.13	6.23
CSRP2BP	1.71958	0.000462482	0.0833474	78.56	116.57	66.23	222.31	105.97	42.25	33.88	11.64	19.63	55.19	50.74	52.76	28.05	29.18	44.74	14.2	57.01
GINS3	2.20624	0.000502906	0.0833474	38	156.11	151.8	282.67	81.82	36.09	52.89	20.65	18	51.31	76	36.62	42.11	4.58	9.59	10.14	24.89
MICU1	-1.63093	0.000543024	0.0833474	48.65	41.56	14.27	62.37	30.99	87.1	138.64	85.4	127.24	190.14	101.58	129.27	78.57	85.91	140.35	181.44	65.34
LY75	3.04355	0.00055637	0.0833474	300.69	318.29	211.91	208.24	367.99	23.71	69.86	9.84	49.2	37.39	3.53	2.19	67.35	418.1	83.33	46.63	51.85
DEK	2.12	0.000564056	0.0833474	427.89	257.48	1474.15	449.67	446.35	236.82	143.94	159.18	81.21	66.97	238.8	330.62	101.02	48.19	107.86	69.95	64.3
PER3	-1.99822	0.000576589	0.0833474	8.87	20.27	7.14	12.07	13.79	20.19	88.88	42.24	45.94	78.33	61.16	32.34	69.24	74.05	27.14	55.75	41.48
NFRKB	1.42461	0.000654412	0.0833474	195.29	234.16	214.96	324.92	210.25	64.22	101.6	66.52	131.4	86.17	146.5	110.95	125.38	56.86	72.77	39.54	102.65
TMEM189	1.66248	0.000689681	0.0833474	131.27	78.06	238.38	147.88	124.93	61.62	36	18.84	63.24	64.23	94.52	92.59	50.52	24.9	22.75	20.28	39.41
MCAT	1.93276	0.000697324	0.0833474	172.6	367.96	260.8	190.13	86.11	21.07	26.48	18.84	68.14	60.45	70.39	93.69	62.68	19.12	51.73	121.63	127.5
EAF1	2.15907	0.000711528	0.0833474	268.37	157.12	75.4	176.04	121.47	71.29	13.79	14.34	31.12	21.99	23.15	52.8	21.49	427.84	21.87	16.23	46.67
C4H4ORF29	-2.79588	0.000721817	0.0833474	3.17	8.11	17.3	2.01	4.27	17.55	64.55	61.16	161.26	39.91	35.82	38.8	46.77	7.49	49.99	24.33	36.3
TMEM206	-3.12545	0.000728468	0.0833474	3.17	4.06	5.1	12.07	10.37	105.64	43.42	235.78	204.65	65.62	30.07	62.5	88.88	14.77	40.3	14.2	38.38
PPM1F	2.21637	0.000729487	0.0833474	99.71	70.96	61.13	106.63	77.54	27.28	44.42	13.45	13.89	34.65	1.22	3.27	29.94	44.82	19.27	10.14	55.96
PPP1R26	-2.95129	0.00075211	0.0833474	4.82	13.17	3.06	6.04	3.4	54.56	26.48	76.46	100.27	65.54	68.07	45.26	48.64	7.49	74.58	8.12	71.54
EIF5B	-1.63773	0.000772634	0.0833474	133.7	118.6	115.13	211.25	174.94	163.65	409.6	412.74	167.39	685.14	673.92	555.86	512.68	937.53	307.83	1118.05	325.59
DNAJC9	2.11561	0.000799079	0.0833474	81.84	122.65	83.54	66.39	77.54	8.74	7.44	6.25	14.7	29.61	134.59	67.8	13.07	20.5	13.98	64.86	7.28
NSUN6	2.52322	0.000804935	0.0833474	24.29	24.33	16.31	12.07	52.67	6.15	2.14	1.76	4.06	1.4	1.22	0.02	1.85	21.03	14.14	9.12	9.32
SCAI	2.16629	0.000988778	0.0993722	21.84	12.17	43.8	19.12	45.73	31.98	3.2	3.56	2.39	5.22	2.37	1.11	3.72	7.32	11.44	9.12	8.3
MTRR	1.90067	0.00111214	0.10816	40.45	79.07	141.6	96.57	49.07	21.1	12.72	9.85	2.38	25.72	29.99	25.86	24.32	13.25	37.76	37.5	42.49
CASP2	1.79832	0.00113952	0.10816	137.05	45.62	131.42	49.29	68.05	20.21	21.18	53.13	38.63	10.41	12.76	8.65	35.56	6.03	21.02	61.82	28
SETMAR	2.12871	0.00117598	0.108603	15.31	80.07	59.09	38.23	49.11	20.27	62.27	18.9	13.11	2.7	3.53	3.27	4.65	7.43	6.97	6.09	15.55
PRDX4	-1.79717	0.00125346	0.112713	28.38	14.2	21.4	19.11	32.78	85.36	70.92	201.54	55.76	19.43	122.29	84.03	82.32	72.79	90.34	72.99	100.58
AQR	1.50851	0.00140362	0.120388	66.37	212.87	178.29	416.46	171.46	68.64	58.22	64.74	72.24	29.69	57.73	66.8	58.93	30.73	129.9	58.79	109.89
GGCT	-3.58251	0.00140928	0.120388	1.55	3.04	14.24	0	3.42	118.95	56.09	140.43	15.51	14.28	78.42	76.46	12.13	4.58	45.59	19.27	25.94
STXBP5	1.98159	0.00166695	0.132052	183.97	166.25	170.14	121.72	294.77	159.45	41.3	8.94	242.62	33.54	20.85	30.2	38.33	23.47	71.04	30.42	78.8
TATDN1	-3.45069	0.00167059	0.132052	3.99	0	21.37	0	8.63	36.94	21.19	70.17	78.07	9.14	43.87	40.95	17.75	189.26	21.88	33.45	7.28
ERRFI1	2.13849	0.00172792	0.132052	33.16	81.09	54	73.43	45.64	2.58	7.43	18.87	22.99	23.13	33.4	12.95	1.84	70.29	6.96	35.47	3.13
ZSWIM8	2.04579	0.00173216	0.132052	134.47	289.91	251.64	251.49	240.42	97.71	69.86	39.53	9.76	70.75	28.92	21.58	157.22	24.93	120.21	49.67	236.34
RP11-108O10.8	2.15894	0.00175069	0.132052	51.12	25.35	43.8	13.08	36.19	6.12	1.08	2.65	14.83	14.08	26.36	24.69	8.41	4.53	3.46	11.15	1.05
TPCN3	-2.83652	0.00177942	0.132052	2.43	3.04	3.05	1.01	0.82	38.8	25.4	19.77	20.51	3.99	21.93	29.07	41.21	13.23	4.33	29.39	3.13
BMF	2.01083	0.00181634	0.132052	11.26	104.39	20.38	50.3	20.63	7.02	11.63	2.66	8.19	7.75	2.37	2.19	12.18	7.34	16.75	6.09	14.5
MTG2	2.44935	0.00190511	0.13524	47.79	83.12	62.14	38.23	34.43	11.4	11.66	59.5	7.31	1.41	8.14	2.19	0.91	10.35	23.68	111.45	2.09
TMEM165	1.22915	0.00193935	0.13524	82.64	105.42	93.73	105.63	94.78	58.11	42.34	31.45	48.44	42.45	49.62	48.47	36.47	13.3	57.03	25.35	62.2
BLMH	1.66624	0.00215193	0.147063	224.55	152.05	110.03	194.15	141.3	9.62	20.14	45.84	73.08	73.26	31.22	32.35	114.18	71.22	122.01	70.96	67.4
MYD88	1.70808	0.00225458	0.149736	156.45	176.38	44.83	118.7	116.32	43.11	30.71	22.44	28.67	181.78	13.92	21.58	43.03	7.49	51.75	42.58	54.95
HECTD3	1.42649	0.00227869	0.149736	196.11	145.97	348.42	121.72	357.68	73.03	54	71.02	84.54	87.44	37	47.43	183.42	48.15	113.17	151.03	88.14
DHRS7	-2.77217	0.00240175	0.154845	61.79	39.53	10.2	15.09	6.83	23.7	205.33	158.25	304.63	345.67	64.7	84.06	557.68	35.13	460.61	76.03	126.51
EXD2	1.69041	0.00248934	0.15752	228.52	206.79	284.24	585.47	178.34	132.04	154.5	48.52	96.85	106.71	56.6	33.43	268.59	53.97	37.66	57.78	176.25
IFRD1	-1.83197	0.00260359	0.159542	213.19	84.14	233.3	150.9	163.72	185.65	357.75	348.87	585.28	705.82	263.19	269.35	586.57	5176.84	488.51	1000.48	853.35
RP2	1.8	0.00261468	0.159542	115.09	177.39	84.56	69.41	69.76	13.15	34.94	14.34	28.69	83.32	10.46	7.58	39.29	37.85	93.99	10.14	96.39
POLR1E	-1.44744	0.00284799	0.163372	40.54	33.45	45.84	20.12	24.96	121.47	52.94	71.91	56.58	99.01	166.1	105.57	87.93	224.89	46.44	77.04	67.41
RAB27A	1.41381	0.00289143	0.163372	193.73	85.15	101.88	192.14	214.61	34.28	39.18	26.03	72.25	96.32	41.59	26.96	37.4	121.83	101.79	107.44	60.14
SLC25A19	1.27844	0.00290858	0.163372	78.61	74	81.5	43.26	99.12	72.28	29.64	24.25	19.64	44.94	32.33	26.95	47.73	32.03	28.05	13.18	21.79
GAN	1.83868	0.00291174	0.163372	38.86	42.58	56.03	47.28	53.43	24.66	41.22	20.68	4.84	25.65	4.69	6.5	1.84	10.34	30.75	8.11	40.41
LRP12	2.03296	0.00292407	0.163372	106.13	185.5	65.21	207.23	112	5.22	77.24	8.04	7.3	157.58	89.92	52.79	24.3	23.45	26.27	71.97	43.55
ACOT8	1.78507	0.00298604	0.163372	72.88	285.84	104.94	63.38	109.42	11.38	13.79	7.14	35.26	52.68	112.89	63.53	27.11	26.33	21.88	43.59	101.57
FBXL15	1.92015	0.00307879	0.163372	72.05	275.71	235.33	146.87	163.71	105.68	62.45	23.34	31.95	142.39	27.76	19.43	92.64	13.31	75.45	7.1	123.36
DEAF1	1.52413	0.0031304	0.163372	42.91	65.89	70.29	36.22	78.44	28.18	9.55	3.55	33.71	28.25	13.9	24.78	33.7	18.99	17.51	42.57	15.56
BPNT1	1.67923	0.00321885	0.163372	114.32	83.12	67.24	71.42	82.72	46.67	29.64	24.25	36.94	12.98	73.72	62.43	53.35	10.39	8.71	37.51	4.17
CHM	1.43644	0.00323916	0.163372	99.74	55.76	77.43	57.34	66.34	42.28	33.87	30.57	8.95	41.08	40.36	40.92	40.24	7.49	33.33	10.14	24.89
PLA2G6	2.85217	0.00325005	0.163372	161.26	168.27	163.01	75.45	350.83	49.29	86.75	41.35	52.55	1.41	3.54	0.03	105.78	7.49	45.6	103.38	48.73
HEBP1	-2.75593	0.00329274	0.163372	18.57	68.92	7.14	58.34	12	299.27	425.43	197.82	15.51	398.38	143.15	90.52	30.84	759.54	135.91	213.88	145.17
EFTUD1	1.3233	0.003299	0.163372	88.37	86.16	46.87	67.4	49.08	15.8	24.35	15.25	9.77	46.17	36.91	34.47	24.31	19.04	30.69	48.65	43.54
CENPT	-1.63766	0.00335902	0.163968	46.22	54.73	28.53	16.1	33.59	60.68	59.29	54.81	63.14	178.62	277.97	270.32	138.46	155.53	91.19	82.11	68.45
SLC30A5	1.44358	0.00342217	0.164205	131.24	257.47	209.87	315.87	125.77	57.18	96.31	76.42	52.48	98.97	94.62	68.96	87	163.96	72.78	14.2	104.72
TMEM184C	1.35376	0.00345999	0.164205	97.24	118.6	125.31	63.38	86.15	41.36	50.8	13.44	32.79	51.4	71.48	76.44	37.41	10.4	46.49	26.36	48.73
C14H8ORF33	1.55544	0.00361633	0.169274	39.63	112.52	126.32	77.46	92.2	24.61	18.02	11.64	98.78	42.4	19.67	14.04	63.65	52.21	42.99	10.14	22.82
SSR1	1.49424	0.00387511	0.177419	153.15	164.22	221.07	166.99	171.48	51.01	65.63	143.05	37.69	59.21	38.14	22.66	160.97	166.79	102.64	21.29	54.96
HEXDC	1.36409	0.00389649	0.177419	60.75	70.96	96.78	41.25	99.13	23.74	25.41	10.75	27.89	41.09	26.57	34.47	40.24	7.49	57.09	22.3	47.68
PHLPP2	1.54451	0.00394611	0.177419	171.79	309.17	124.3	174.03	218.02	123.27	123.81	87.23	36.87	145.09	48.52	52.81	84.2	11.86	137.77	40.55	44.6
ABCF3	1.54235	0.0041674	0.184248	251.23	113.54	466.59	278.65	269.72	122.35	57.17	187.11	111.65	97.73	45.07	29.12	118.82	58.33	80.67	266.57	49.78
MRPL45	-1.6056	0.00423745	0.184248	19.4	26.36	42.78	20.12	30.16	65.09	44.48	60.22	38.5	56.67	186.85	236.9	51.43	88.76	78.04	194.61	79.85
TTC30A	-2.85278	0.00425977	0.184248	2.38	12.15	5.09	0	0.81	25.51	44.43	3.55	18.01	25.75	50.68	87.11	6.52	26.22	7.84	8.12	21.78
GTPBP8	2.18811	0.00442122	0.188841	119.9	135.84	448.24	57.34	145.61	39.57	8.5	259.29	234.42	7.85	8.15	17.27	36.46	14.76	39.43	55.75	13.5
KIF3A	1.23289	0.00455279	0.19206	63.19	44.61	90.67	54.32	110.35	18.44	47.61	37.77	69.12	29.61	15.06	24.79	23.37	39.22	19.25	21.29	36.29
SLC38A2	-1.9882	0.00476027	0.198364	107.88	37.51	128.35	24.15	27.52	192.72	159.84	282.36	150.98	320.1	75.09	88.37	450.02	1076.28	522.83	154.08	48.75
LRIG2	1.594	0.00487415	0.198886	149.06	484.53	280.17	234.39	342.98	206.03	219.04	73.71	34.39	154.2	52	60.36	152.51	80.1	153.52	27.38	127.53
NUP43	1.70382	0.00491657	0.198886	179.95	88.19	236.35	119.71	106.82	36.05	110.03	84.57	49.23	71.95	78.43	70.01	43.02	16.21	13.1	79.06	5.2
SNX19	2.29787	0.00494742	0.198886	101.31	60.82	110.03	41.25	147.42	4.34	47.62	20.65	17.16	23.24	2.38	2.19	122.68	7.49	141.51	3.05	63.23
RFC3	1.83579	0.00504618	0.200498	12.88	54.73	37.7	17.1	53.47	12.32	3.2	12.59	8.99	1.41	5.82	2.19	37.54	5.97	15.82	6.09	19.68
PRRC2B	1.55552	0.00537378	0.21106	185.54	358.84	319.9	330.96	304.19	283.54	157.69	89.9	137.1	196.57	41.62	30.2	176.84	42.38	94.7	61.84	146.2
BET1	1.34576	0.00561069	0.217321	91.59	75.01	90.67	47.28	107.74	19.32	11.67	25.15	19.63	27.08	23.13	60.3	17.75	46.49	64.09	106.41	36.29
BAZ1A	-1.28724	0.00567669	0.217321	74.53	101.37	62.15	130.77	61.15	126.7	205.33	175.33	153.46	307.19	203.13	258.54	88.85	614.38	96.43	363.9	165.91
PTTG1	-3.44312	0.00572563	0.217321	4.09	0	4.07	3.02	1.69	28.12	5.32	95.38	10.58	15.56	153.24	132.41	2.78	137.54	13.97	24.33	16.61
ASUN	-1.19344	0.00578966	0.217321	94.89	36.5	84.56	61.36	43.91	80.05	149.24	121.38	75.45	172.25	93.53	116.36	207.71	135.29	179.82	344.63	138.95
TMEM115	1.60646	0.00585119	0.217321	282	530.15	527.72	408.42	280.03	107.34	232.82	80.89	46.71	153.01	221.53	115.29	340.6	55.46	142.95	54.74	357.68
BZW1	-1.37513	0.00612052	0.221504	196.94	237.2	255.71	84.5	211.99	224.39	225.46	463.1	554.12	419.16	439.71	581.71	396.65	1566.69	465.72	1339.02	231.24
PWWP2B	2.11632	0.00613262	0.221504	190.42	283.83	173.2	470.79	149.9	101.2	242.31	41.32	17.97	32.28	37	15.12	60.79	10.4	112.26	27.38	598.11
WDR11	1.40296	0.00620957	0.221504	51.04	49.67	50.94	52.31	63.78	23.75	49.7	30.58	8.95	9.13	12.75	12.96	66.51	6.03	31.59	29.4	14.53
GEMIN8	1.80591	0.00627938	0.221504	96.39	267.6	114.11	142.85	72.33	21.95	18.02	10.74	36.88	167.99	142.93	189.46	21.49	42.3	13.97	11.16	57.03
HSPA13	1.51965	0.00628793	0.221504	142.61	180.43	206.81	200.19	107.67	111.82	156.58	133.16	131.46	59.19	20.85	32.35	54.25	59.71	42.94	11.16	48.74
RPF1	-1.41475	0.00636681	0.221994	58.38	36.5	56.03	21.13	62.93	88.86	85.75	194.26	152.69	48.99	87.76	124.97	73.88	196.18	106.98	440.91	90.22
FAM214A	-2.63356	0.00663619	0.229049	42.14	47.64	43.81	12.07	50.86	743.8	24.37	20.64	194.49	1482.85	177.79	169.16	93.52	960.58	566.64	162.19	445.85
TMEM186	1.37017	0.00682393	0.230555	76.17	126.7	51.96	77.46	55.98	13.15	21.19	17.04	16.34	75.61	34.64	73.19	16.81	53.66	11.34	54.73	43.55
SLC39A9	1.45982	0.00685902	0.230555	92.37	89.21	167.07	63.38	97.36	55.46	49.74	94.51	10.58	37.33	15.07	18.35	69.26	49.43	54.39	9.13	61.17
ADAP2	2.28402	0.00688224	0.230555	71.23	503.78	282.2	199.18	120.59	92.42	6.38	10.74	320.68	78.44	57.74	94.79	24.29	22.03	197.51	17.24	5.2
SAP30L	1.37332	0.00702688	0.232904	176.74	85.15	210.88	64.38	91.31	48.39	39.17	82.77	13.87	75.77	32.36	24.81	71.11	97.13	79.86	43.59	15.57
CPSF3L	-1.12939	0.00708869	0.232904	82.73	28.39	46.87	61.36	52.55	69.49	67.76	129.49	193.82	65.67	164.99	105.58	130.04	196.1	116.64	91.23	128.57
STK17A	1.5658	0.00736802	0.239776	123.14	249.36	95.77	232.38	232.69	103.89	118.51	10.74	45.91	51.51	30.07	40.96	97.31	20.58	153.6	76.03	145.14
MRPL32	1.34066	0.00783645	0.25106	140.98	285.85	175.23	246.46	101.63	47.48	64.58	68.32	53.3	113.09	152.25	112.02	36.46	258.06	23.62	70.96	57.04
TRMT5	1.77314	0.00786171	0.25106	29.91	48.66	38.72	148.88	32.69	10.51	8.49	2.65	13.9	9.12	38.01	39.82	14.95	83.27	2.57	13.18	29.03
CTSZ	-1.67835	0.00809906	0.254999	171.84	51.7	324.97	105.63	57.68	463.83	399.02	473.91	484.35	694.11	313.94	244.56	1720.63	520.52	256.07	44.61	195.98
NAP1L4	-1.13386	0.00830763	0.254999	119.95	53.73	196.61	66.4	112.88	151.35	154.54	451.5	213.42	191.61	225.05	289.77	256.34	367.68	173.64	267.6	91.26
RRP7A	-1.79751	0.00832613	0.254999	25.1	13.18	46.86	21.13	33.62	121.45	94.21	80	226.68	36.14	110.81	75.43	100.09	36.57	41.17	577.74	46.68
GRPEL1	-1.21897	0.00834354	0.254999	46.17	38.52	40.75	72.43	47.38	110	135.47	87.2	37.68	83.65	170.76	190.64	57.98	213.5	109.62	123.67	177.29
C11H16ORF87	-1.99516	0.00837805	0.254999	25.11	23.32	58.05	11.07	7.69	109.13	66.7	152.9	25.36	38.7	226.05	219.69	115.07	182.97	38.54	19.27	81.92
DBF4	-1.91281	0.00843383	0.254999	3.17	2.03	10.18	15.08	3.4	21.1	13.78	38.7	70.04	7.84	32.29	19.41	6.52	11.81	29.83	29.4	16.6
SUSD3	-3.98333	0.00850743	0.254999	8.02	2.03	1.03	101.58	5.1	24.58	192.63	127.66	607.77	182.61	169.68	232.69	5.58	475.04	498.33	8.12	153.47
CMTR1	1.80369	0.00864188	0.25547	551.17	469.33	445.21	216.28	476.55	128.48	129.13	223.04	141.99	425.12	28.93	48.51	273.21	42.39	314.1	41.57	131.69
SLK	1.3241	0.00880467	0.25547	57.5	78.05	52.98	119.71	81	22.85	27.53	5.35	67.44	51.34	36.94	25.87	32.74	23.4	49.15	15.21	63.23
RPS16	-1.8591	0.00888099	0.25547	258.54	103.4	273.03	67.4	550.8	1072.91	172.54	916.34	1797.16	210.97	754.76	827.34	940.22	2539.48	485	2449.99	113.04
SLC39A6	1.78316	0.00890058	0.25547	12.9	45.61	15.29	17.1	26.72	1.71	1.08	32.58	17.35	2.69	6.96	8.63	1.84	5.94	2.58	13.17	10.37
ASTE1	1.37187	0.00896308	0.25547	25.03	122.65	94.74	75.45	73.23	19.32	32.81	22.45	35.3	24.49	55.31	68.87	32.74	8.94	13.1	10.14	51.83
HDAC11	2.14489	0.00897174	0.25547	83.47	37.51	40.76	115.68	125	5.22	0.02	32.37	69.97	81.88	19.67	24.79	5.58	11.83	35.97	6.09	66.33
LOC101749375	-2.40278	0.00910302	0.257066	7.4	2.03	1.03	1.01	6.08	54.69	46.53	7.15	57.67	2.71	9.3	7.58	4.65	17.56	21.03	21.29	29.03
LIG4	1.43998	0.00933512	0.259985	95.58	142.93	149.76	300.78	77.5	33.4	75.14	36.83	11.4	146.28	81.92	76.48	33.65	59.68	31.53	32.44	175.18
POU2F1	1.22308	0.0095129	0.259985	92.34	129.75	202.73	93.56	175.82	46.61	19.08	20.63	38.52	59.18	84.22	84.01	85.14	49.55	83.34	151.02	65.33
SEPHS1	-2.21517	0.00953043	0.259985	4.83	6.08	3.06	4.03	9.53	10.5	9.55	61.18	6.48	12.99	36.95	33.41	209.81	19.09	26.27	41.56	25.93
OXSM	-2.07477	0.0097579	0.259985	4.85	6.08	3.06	8.05	2.54	23.74	20.12	3.55	27.07	49.97	47.24	39.84	52.43	7.48	11.35	37.5	7.28
DHX30	1.27867	0.00977117	0.259985	221.2	367.97	733.5	322.91	235.21	156.66	206.37	144.77	195.41	268.53	185.79	152.98	172.14	38.03	152.61	69.95	127.54
PHF20L1	-1.04905	0.00986718	0.259985	81.87	72.99	59.09	87.52	48.22	149.62	140.77	122.28	39.32	129.89	197.31	173.43	168.4	162.85	195.62	179.42	147.24
TCTN1	-2.17792	0.00989162	0.259985	7.37	5.07	2.04	2.01	4.3	33.46	15.89	17.96	28.73	39.76	52.97	63.47	2.78	19.02	4.33	18.25	12.46
TERF2	-1.11078	0.010038	0.259985	70.53	51.7	44.83	61.36	56.86	70.37	205.3	172.67	62.32	151.69	177.69	206.8	159.05	122.2	49.94	125.69	108.88
POLR1C	1.3411	0.0101413	0.259985	116.63	233.15	611.25	148.88	319.71	100.32	64.58	206.9	243.17	47.69	140.77	102.35	164.68	84.44	44.68	62.85	57.04
LONRF1	-1.33496	0.0101474	0.259985	49.42	52.71	54	60.36	40.47	130.24	176.75	206.85	36.85	84.95	65.85	73.28	196.47	291.94	148.22	341.59	100.59
PSIP1	1.40706	0.0103642	0.259985	132.05	153.07	342.3	240.42	145.6	108.26	65.64	103.41	27.82	24.57	72.74	34.51	63.6	243.67	61.36	271.64	58.08
LOC424919	2.16015	0.0104234	0.259985	11.29	30.4	32.59	4.03	8.56	2.6	4.24	0.86	25.14	0.08	0.05	0.02	6.55	5.82	4.37	8.11	2.09
MFAP3	1.55984	0.0104334	0.259985	157.97	531.16	448.26	345.05	224.01	158.43	174.62	110.59	36.85	68.25	123.5	120.66	150.62	43.84	157.01	33.46	492.43
BTBD9	1.05005	0.0104406	0.259985	38.04	53.73	70.29	60.36	62.04	33.45	32.81	24.26	18	49.99	27.71	22.64	40.24	39.17	21.9	25.34	10.39
SRSF11	-1.22469	0.0104866	0.259985	105.34	87.18	158.92	108.64	110.29	192.71	157.72	292.25	674.14	163.38	291.99	318.87	161.82	287.96	219.24	1106.88	107.85
CLSPN	1.86165	0.0105086	0.259985	31.61	38.52	46.86	12.07	13.73	18.51	88.61	7.16	5.67	6.53	5.83	3.27	0.91	8.86	5.21	8.11	1.05
HSF3	1.6663	0.0105707	0.259985	501.65	391.28	1237.8	1142.77	182.62	100.29	206.39	285.98	49.99	119.67	132.77	138.99	620.37	158.61	484.29	90.22	289.28
KMT2A	1.78587	0.0105759	0.259985	183.09	621.38	307.67	476.83	440.36	176.92	326.98	75.5	114.89	101.65	38.16	30.2	195.54	26.4	185.96	86.17	490.37
PDCL	-1.52255	0.0108682	0.265243	26.72	47.64	16.31	25.15	29.29	74.78	244.41	104.31	257.19	125.95	38.15	40.97	32.71	69.92	75.4	38.53	93.32
ANKRD27	-3.59412	0.0109728	0.265243	61.27	0	1.03	11.07	1.66	164.67	38.13	132.23	24.54	122.06	160.31	179.83	6.52	35.1	86.82	85.15	2.09
ARFIP1	1.19593	0.0111932	0.265243	29.93	60.82	23.44	24.15	77.64	28.21	20.11	10.76	25.49	12.93	11.59	10.8	11.21	14.63	31.64	12.17	20.74
EAPP	-1.14799	0.0112178	0.265243	134.55	95.29	136.51	152.91	58.54	270.2	686.81	408.3	110.75	164.65	324.27	332.86	203	267.58	151.69	104.41	305.88
CCNH	1.08458	0.0112916	0.265243	85.08	119.61	61.13	126.75	60.28	40.47	30.71	61.17	50.9	39.9	61.13	39.87	48.65	65.3	10.46	46.63	34.23
ZNRF3	1.38202	0.0112922	0.265243	20.22	20.28	26.49	36.21	27.57	14.98	22.19	4.45	17.29	3.98	6.97	3.27	4.65	7.4	27.31	13.18	12.44
NUP35	1.34891	0.0113332	0.265243	19.37	51.7	76.4	46.27	16.31	22.92	7.43	30.65	8.97	6.54	9.28	5.42	22.47	16.01	17.55	19.26	14.52
FAM118B	1.41594	0.0114382	0.265879	35.68	26.36	25.47	34.2	24.1	7.88	16.93	13.48	22.24	2.7	3.53	3.27	8.4	18.81	11.38	35.46	15.55
TJAP1	1.78891	0.011567	0.266639	62.32	317.27	157.91	230.36	191.3	44.85	51.88	43.13	12.22	160.45	54.28	47.42	151.61	8.95	122.85	9.13	209.39
GDE1	2.0103	0.0116269	0.266639	16.12	308.15	206.81	22.13	163.74	92.61	49.72	11.65	20.47	6.57	8.15	11.88	91.79	42.08	7.83	22.3	6.24
FAM175A	1.57833	0.0119135	0.271389	76.96	107.45	138.55	112.67	42.17	6.1	9.55	15.24	31.96	21.97	146.29	176.49	22.43	26.34	21	30.41	71.53
IL4R	1.43223	0.0119938	0.271408	189.6	217.94	260.81	464.75	225.75	51	120.66	188.88	470.02	69.53	88.9	193.88	103.83	88.82	30.64	46.63	64.3
CDC14A	1.529	0.0121916	0.274015	47.74	63.87	294.39	20.12	58.55	14.91	13.78	17.05	22.94	33.43	33.47	32.32	15.88	153.97	11.35	17.24	11.42
COQ6	-1.62104	0.0122804	0.274015	19.4	52.7	20.38	19.11	24.97	31.63	45.54	49.42	46.72	138.79	313.63	282.13	57.04	116.32	65.74	100.35	34.23
PI4KBL	1.50618	0.0123862	0.274015	206.61	773.42	329.07	396.35	250.73	108.22	261.39	133.07	91.06	123.48	56.62	59.28	141.26	55.47	366.76	63.87	487.26
TTF2	2.37204	0.0124297	0.274015	77.16	17.24	31.59	8.05	48.28	7	14.82	4.45	78.7	0.1	0.05	0.03	2.78	6	26.38	24.32	4.16
TMEM8A	2.12783	0.0126368	0.276645	249.57	405.47	953.55	181.08	305.02	303.78	244.45	263.56	12.23	45.13	41.62	34.51	233.92	45.29	171.93	12.17	172.11
FAM126B	1.36423	0.0127109	0.276645	84.22	94.28	133.46	211.25	304.29	63.35	55.05	57.53	10.58	91.23	54.28	66.8	83.27	48.12	98.27	22.31	191.77
ZC3H14	-0.92829	0.0128462	0.27782	60.8	63.86	37.7	35.21	53.42	100.33	109.01	101.61	91.92	59.23	162.64	112.03	70.15	77.16	78.91	134.81	69.48
HMBS	-1.86989	0.0130391	0.280217	58.3	28.39	187.43	40.24	90.49	264.01	103.75	245.47	227.34	619.52	184.71	182.09	57.97	1969.86	642.98	40.55	279.96
TTC37	1.32425	0.0132505	0.282836	256.24	110.49	69.28	160.95	105.1	58.95	47.64	52.14	12.22	37.38	41.59	31.27	115.11	127.6	86.86	20.28	129.58
NDUFB9	-2.03818	0.0133265	0.282836	90.74	156.1	98.82	123.73	84.42	79.16	285.79	516.14	270.82	279.11	791.7	712.08	103.81	9803.87	204.31	2528.04	130.66
MON1A	1.6264	0.0134454	0.283598	141.78	346.67	158.93	271.61	199.91	80.95	240.17	56.62	64.8	93.87	53.14	31.28	94.49	4.57	55.21	136.84	208.37
BAG4	-1.59037	0.0138795	0.290959	25.16	21.29	5.1	8.05	34.55	31.64	70.9	49.44	57.46	34.8	33.52	49.57	92.65	13.31	79.85	20.28	134.75
GGNBP2	-0.935039	0.0147038	0.303461	76.17	79.07	61.13	109.65	74.09	126.71	166.17	123.18	100.09	186.39	284.95	285.43	110.38	194.79	79.77	153.06	124.43
LOC107049031	2.0714	0.0148183	0.303461	67.2	370.98	71.32	127.76	27.51	17.55	0.02	24.25	16.34	44.97	11.61	8.66	97.38	52.24	35.07	25.35	111.92
CEP70	-1.88163	0.0148446	0.303461	4.84	1.02	11.19	3.02	6.91	14.93	7.43	20.67	42.81	32.07	40.3	43.04	5.58	30.45	13.11	10.14	5.2
NDFIP2	1.72974	0.0152112	0.303461	193.73	107.45	178.29	149.89	155.97	235.21	15.9	27.83	51.66	7.85	8.15	23.74	127.26	95.92	219.47	24.33	104.72
SLC30A10	2.81394	0.0152511	0.303461	15.31	1333.97	245.53	539.19	80.07	6.98	28.6	83.64	2.38	56.63	138.37	199.17	1.84	35.08	208.08	2.03	80.87
MARCH7	1.23921	0.0152812	0.303461	249.56	708.55	446.23	510.02	448.96	180.41	317.49	295.88	163.32	327.71	128.15	189.61	194.58	48.21	242.09	136.85	359.78
DCAF17	-1.41971	0.0154679	0.303461	26.83	6.09	21.39	6.04	19.83	38.7	38.11	35.95	32.79	18.12	55.38	51.71	27.11	160.39	35.06	23.32	26.97
HEATR5B	1.26973	0.0155645	0.303461	309.81	84.14	111.05	72.43	101.65	107.45	70.91	44.04	30.3	80.93	20.84	19.43	59.87	20.57	75.45	26.36	149.26
ADI1	-2.05653	0.0156753	0.303461	3.15	51.69	7.14	63.37	35.33	34.27	77.28	44.02	65.61	137.55	387.46	385.51	29.91	26.4	135.95	55.76	92.29
EEF1E1	-1.12545	0.0157195	0.303461	50.22	63.86	57.05	77.46	46.5	131.13	141.83	138.48	69.71	176.09	170.78	149.74	39.26	294.79	64.85	232.12	123.39
DNAJC10	2.10476	0.0159029	0.303461	38.11	18.25	27.51	16.1	51.77	1.7	0.02	1.75	61.05	3.99	2.38	2.19	8.39	17.52	9.6	124.61	5.2
SMC6	1.12424	0.0159681	0.303461	49.43	25.35	67.23	44.26	44.8	21.99	15.89	23.37	26.27	32.08	13.9	11.88	8.39	44.78	14.87	51.68	13.49
FARSB	-1.59603	0.0159719	0.303461	10.5	10.14	15.28	7.04	19.87	25.48	36	27.84	22.09	45.01	76.09	92.58	43.97	4.58	70.22	41.56	45.62
IFT74	1.43972	0.0160667	0.303461	55.19	16.22	26.49	33.2	37.92	3.46	5.32	17.99	3.2	6.54	20.75	10.79	5.59	40.17	21.95	28.37	22.8
MRPL21	-0.976944	0.0161539	0.303461	46.98	40.55	43.81	55.33	67.24	99.44	117.48	142.1	61.51	79.78	109.64	128.19	97.29	64.13	73.64	250.36	64.3
SLC37A3	2.14423	0.01622	0.303461	48.68	22.31	34.64	21.13	39.65	2.58	1.08	4.45	26.33	5.27	0.06	0.03	29.03	8.89	63.44	25.34	32.12
GTF2A1	1.73498	0.0162744	0.303461	496.07	406.48	329.07	241.43	384.34	102.94	225.41	97.99	9.77	99.08	94.68	82.98	347.15	216.53	412.42	44.61	101.62
SASS6	-1.92232	0.016306	0.303461	16.27	5.07	19.35	7.04	5.12	73.08	55.04	47.65	69.81	37.36	46.19	37.73	17.75	219.73	6.96	15.21	14.53
GCN1	1.00692	0.0163762	0.303461	159.62	233.15	246.54	160.96	247.33	164.62	175.67	171.8	56.57	115.72	66.99	70.05	177.78	55.44	140.35	87.18	64.3
ALDH9A1	1.50397	0.0163841	0.303461	106.11	125.7	161.99	225.33	251.67	69.51	36.01	135.84	155.3	63.05	38.15	45.27	160.97	4.57	145.68	30.42	41.49
LCA5	1.81135	0.0163927	0.303461	10.44	98.32	21.4	62.37	55.15	9.64	41.23	1.75	2.38	7.83	73.48	38.72	14.02	20.37	4.33	7.1	4.16
ZNF346	1.19373	0.0166162	0.303461	217.99	243.28	500.21	178.06	203.34	68.61	47.65	88.1	82.04	117.03	236.48	273.55	167.47	241.07	59.59	62.85	114.06
ASCC2	1.16491	0.0166404	0.303461	260.99	224.02	170.14	258.53	201.63	51.88	182.02	90.8	172.46	146.51	80.82	73.28	125.36	30.76	163.18	40.55	209.42
PIGU	-1.36778	0.0166863	0.303461	7.23	12.17	10.19	10.06	20.74	42.26	21.19	44.98	53.43	42.39	33.48	36.63	19.62	29.16	51.79	8.12	17.64
NSMAF	-2.05147	0.0168339	0.303461	12.96	16.22	16.3	3.02	10.32	69.52	22.25	92.65	88.69	25.84	20.85	19.43	7.45	68.37	90.37	281.76	24.9
PTGER4	1.43842	0.0170283	0.303461	33.97	126.7	40.76	45.27	37.01	36.99	18.01	4.45	133.64	21.91	12.76	11.88	21.5	27.65	6.08	15.21	11.42
LOC422426	1.2895	0.0170879	0.303461	113.41	211.86	105.96	304.8	112.85	60.7	68.81	77.32	92.76	128.47	34.69	62.5	67.34	354.94	20.11	23.32	52.89
CCNG1	1.58762	0.0171166	0.303461	101.22	369.99	266.93	1007.97	382.6	180.45	289.94	215.86	36.03	64.4	132.73	68.98	235.79	23.49	187.73	61.84	188.7
PPTC7	1.13914	0.0172336	0.303461	315.32	184.49	298.5	259.54	149.04	150.52	161.92	103.4	109.16	160.64	79.67	64.66	145.95	23.49	78.9	239.21	107.84
CASC4	1.45492	0.0172552	0.303461	391.48	115.57	425.85	399.37	405.03	300.24	122.78	167.27	37.67	206.89	213.44	163.74	224.56	35.12	138.57	58.8	41.49
FAM102B	1.92755	0.0173152	0.303461	306.38	144.96	419.73	125.75	318	12.26	41.3	61.11	28.64	228.57	246.8	130.34	235.82	162.69	29.76	5.07	102.65
KPNB1	1.4203	0.0173178	0.303461	162.89	138.88	195.6	188.11	160.27	146.17	110.06	258.27	125.66	36.12	18.54	22.66	72.03	10.4	71.02	67.92	73.62
UQCRB	-1.59597	0.0175641	0.306207	70.49	83.12	69.28	97.58	50.8	72.99	136.56	243.67	150.15	212.23	243.55	284.41	109.43	748.52	99.93	2623.27	88.15
FAM32A	-1.876	0.0179438	0.311238	109.38	51.7	240.42	66.4	178.41	240.22	161.96	345.27	343.07	230.26	858.62	865.04	190.82	10046.1	212.2	516.97	72.6
PSMD12	-0.982555	0.0181005	0.312371	89.14	69.95	110.03	82.49	109.45	204.19	159.83	219.42	160.04	118.37	326.52	351.14	132.83	292.11	107.84	251.38	68.45
NBEAL1	1.5102	0.0183131	0.314452	153.18	116.58	107.99	129.77	197.38	149.73	92.07	74.64	19.62	66.88	12.77	11.89	162.85	11.86	107.05	20.28	111.97
IDE	1.23394	0.0187205	0.318657	158.07	83.13	175.23	77.46	141.33	125.07	53.99	66.54	17.15	14.28	35.83	35.58	99.19	56.78	96.52	24.33	133.72
FAM76A	-1.12243	0.0187445	0.318657	31.62	17.24	32.6	19.11	35.35	82.75	43.41	99.86	54.15	32.25	32.37	42.04	137.58	72.69	75.44	54.74	34.23
TRAPPC10	1.213	0.0189086	0.319855	111	218.95	52.98	169	97.34	66.01	92.06	89.06	51.69	55.31	63.47	71.09	8.39	43.74	28.9	32.44	100.56
STRADA	-1.21212	0.0191284	0.320732	80.26	50.69	80.48	58.35	49.95	124.07	100.57	183.44	45.06	208.25	168.51	90.52	116.92	457.43	115.74	488.56	88.15
PAK1IP1	-1.39167	0.0192151	0.320732	38.82	108.46	184.38	68.41	64.59	332.71	179.94	823	166.59	72.13	206.61	262.86	342.42	610.24	222.76	103.4	51.86
RNF166	-1.32817	0.019242	0.320732	125.77	38.52	34.65	20.12	95.7	211.27	124.9	127.68	148.58	25.86	198.46	319.87	160.91	113.53	156.12	154.08	62.23
RNF38	1.73908	0.0194141	0.32079	177.5	162.19	136.52	243.44	93.88	53.66	13.79	32.33	83.75	1.41	164.86	66.8	116.97	46.67	106.17	18.25	147.2
NADSYN1	-1.79207	0.0194672	0.32079	10.57	14.18	1.03	4.03	8.62	5.22	10.61	22.46	50.18	30.86	31.16	23.71	14.01	16.15	38.62	82.08	9.35
ZNF330	1.5457	0.0195271	0.32079	155.59	88.2	220.05	309.83	78.36	154.99	48.71	158.35	22.08	39.97	17.39	21.58	312.64	11.86	36.79	35.48	101.61
FBXL18	1.32991	0.0199527	0.326213	41.27	82.11	75.39	129.77	38.73	22.85	30.7	17.95	16.34	75.6	8.15	11.89	81.46	33.5	35.95	7.1	82.91
ACBD6	1.68411	0.020411	0.330702	34.82	22.31	50.94	19.12	70.74	12.29	8.49	27.92	22.19	0.1	4.69	9.72	47.8	11.76	9.6	46.61	3.13
POLDIP3	-0.789561	0.0205509	0.330702	189.67	159.15	182.36	137.82	139.58	350.31	254.02	300.35	271.71	497.35	267.75	282.24	248.84	239.99	240.31	149.01	344.24
MSANTD4	-2.01459	0.0206423	0.330702	4.79	11.15	14.26	21.12	6.85	80.09	81.49	359.18	156.96	19.42	25.46	16.2	17.74	16.22	25.38	17.24	51.85
RAN	-0.894705	0.0207012	0.330702	125.61	96.3	225.14	91.54	112	205.05	189.46	245.49	151.81	218.59	308.1	277.93	140.31	421.41	198.2	430.8	134.81
M6PR	1.53215	0.0207112	0.330702	186.39	316.26	169.12	230.37	151.63	121.48	121.7	78.22	178.27	79.76	61.21	56.04	114.14	8.95	171.11	8.12	118.2
GAB1	1.70443	0.020854	0.331433	26.66	94.27	55.02	86.51	70.66	3.46	2.14	7.14	32.82	57.72	97.86	87.16	47.73	8.94	7.83	49.67	8.31
PSMF1	1.69633	0.0211297	0.334259	431.96	879.86	649.98	355.11	372.24	185.69	161.95	94.38	25.36	146.64	278.1	304.84	452.86	602.71	209.62	28.39	129.62
PCMTD2	1.4987	0.0216086	0.337086	302.32	228.08	314.8	317.88	177.48	87.98	136.53	103.4	7.3	138.83	139.63	184.18	240.49	133.76	37.66	76.03	146.19
MLH1	-1.25936	0.0216344	0.337086	3.97	12.17	18.33	7.04	20.74	27.27	18.01	40.49	23.77	12.97	57.58	32.32	24.31	29.11	23.66	14.2	32.14
PTPN2	-0.987606	0.0217405	0.337086	123.97	67.92	193.56	261.55	102.51	220.89	306.93	575.61	85.29	195.49	280.44	209.01	355.52	299.54	283.3	286.87	384.67
LMBRD2	1.16724	0.0218485	0.337086	202.86	46.63	36.68	65.39	49.94	29.03	22.24	42.28	55.91	18.1	17.37	8.66	50.54	33.47	45.64	16.22	50.79
DDX20	-1.03085	0.0219551	0.337086	65.66	33.46	66.22	69.41	41.33	176.95	169.33	108.8	252.18	74.66	128.1	137.88	82.31	61.25	43.8	142.92	75.7
FASTKD3	1.30056	0.0221929	0.337086	11.25	69.94	57.05	36.22	40.49	22.9	5.32	6.25	10.61	45.94	36.81	22.61	9.33	8.9	16.65	8.11	21.77
BECN1	-1.02706	0.0222149	0.337086	54.24	89.2	90.67	112.67	72.36	193.63	134.43	165.45	116.51	141.48	233.09	226.21	47.68	470.52	140.31	269.63	125.47
AKR7A2	-1.55338	0.0222378	0.337086	8.14	6.08	5.1	5.03	4.28	35.26	15.89	39.63	32.9	3.99	19.64	11.88	14.95	7.47	11.36	52.69	10.38
SLC25A44	-0.96299	0.0222583	0.337086	46.15	98.32	39.74	89.53	39.59	123.21	185.19	89	119.84	147.81	185.74	135.73	72.95	162.76	90.31	46.63	92.29
TFAM	-1.03485	0.0223663	0.337086	62.38	59.81	62.15	71.42	92.23	87.09	109.03	452.48	109.13	83.68	288.42	215.44	102.89	68.54	204.38	154.08	116.14
HARBI1	-1.99264	0.0223935	0.337086	6.41	31.41	9.17	17.1	5.11	21.06	60.34	24.23	10.58	33.55	30.08	65.73	35.52	22.03	108.78	570.61	60.15
GYG1	-1.56372	0.0225253	0.337583	42.36	15.21	3.07	5.03	18.96	14.03	19.08	39.55	30.32	42.46	48.47	105.48	38.35	49.43	26.27	100.34	16.61
ATF4	-1.22262	0.0229682	0.342717	596.47	1471.85	1064.62	1240.35	408.41	1490.07	2288.19	1478.37	984.24	2397.52	4565.13	4350.91	1109.54	3910.88	1263.01	2435.81	1283.65
IRAK4	-1.49967	0.0231365	0.343728	16.3	7.1	10.19	6.04	5.99	6.98	11.67	17.05	32	44.92	31.17	55.97	11.2	56.45	21.01	25.34	63.22
SPICE1	-4.13694	0.0234841	0.347382	5.83	1.02	1.02	0	2.59	552.05	46.6	340.88	1298.94	6.56	13.92	14.04	7.45	17.67	3.45	12.17	5.2
PEBP1	0.932024	0.0237262	0.34945	149.08	205.78	317.85	131.78	254.23	132.91	80.45	124.1	123.14	39.99	87.74	89.43	61.72	120.69	175.47	144.95	179.36
NPC1	1.06108	0.0239487	0.349554	102.11	89.21	90.67	119.71	99.95	25.47	81.48	32.34	41	61.72	15.08	23.73	172.25	59.64	56.12	94.26	39.41
RSRC1	-2.30446	0.0241814	0.349554	3.27	1.02	5.08	0	1.7	4.34	3.2	3.55	18.04	2.7	20.77	21.54	8.39	48.87	6.08	83.08	2.09
COMMD8	1.16912	0.0242959	0.349554	101.32	54.74	134.47	64.38	85.3	44.87	28.6	22.44	49.25	68.05	87.61	90.43	11.19	45.12	8.71	66.9	36.3
ZDHHC6	-1.08593	0.0243552	0.349554	87.56	49.67	44.83	71.42	81.88	204.21	234.94	255.43	400.83	66.98	129.29	90.52	65.46	235.42	125.4	103.4	69.49
PSMD7	-1.6265	0.0243702	0.349554	124.86	78.06	72.34	92.55	76.67	107.32	181.01	115.06	164.92	168.54	1217.32	1443.39	110.36	350.55	109.58	2493.54	101.63
REEP5	1.48637	0.0243962	0.349554	119.97	42.58	121.23	95.57	108.58	14.02	6.38	12.54	174.39	6.57	74.98	57.1	47.7	147.65	21	57.78	26.97
TIMM22	1.12602	0.0244493	0.349554	37.21	38.52	165.02	54.32	52.53	18.44	24.36	13.45	26.23	35.99	34.62	52.75	34.61	19.05	14.86	90.19	12.46
MTPAP	1.0564	0.0249631	0.354541	125.59	255.44	118.18	171.01	93.88	94.19	89.96	99.83	56.6	73.31	70.42	96.94	88.88	10.4	42.93	94.27	102.64
POLR2F	-3.16962	0.0250057	0.354541	97.37	0.01	86.59	0	84.5	85.32	13.79	229.31	98.44	23.28	763.59	583.75	78.56	94.7	66.6	456.13	34.24
NCDN	1.24423	0.0251915	0.3557	110.19	203.74	113.09	166.99	94.75	32.51	158.7	28.73	24.54	63.05	63.5	78.64	74.84	27.83	136.9	13.18	194.88
POMP	-2.56887	0.0256137	0.360068	70.51	7.1	203.72	6.04	37	270.17	87.87	858.88	234.72	79.85	72.78	109.92	200.18	2190.8	165.72	942.69	7.27
DRG1	-1.66904	0.0257116	0.360068	13.69	42.58	68.26	123.73	24.07	117.89	147.13	103.37	1274.93	57.99	121.23	136.84	174	27.85	77.13	374.03	66.38
SLC17A5	1.55974	0.0258805	0.360953	55.92	87.17	24.46	36.22	60.33	9.63	11.67	9.85	4.84	15.53	16.21	14.03	36.5	52.07	60.63	105.39	1.05
AZI2	1.10573	0.0260824	0.361336	320.92	458.18	280.17	756.48	240.38	100.29	266.7	313.89	71.34	255.78	259.63	162.68	246.99	113.58	113.1	102.38	377.39
FAAH2	1.21626	0.0262658	0.361336	114.24	126.71	194.58	171.01	127.52	106.52	78.33	70.13	50.84	20.71	19.69	18.35	200.29	42.34	52.59	157.11	150.32
TMEM69	-1.69585	0.0263146	0.361336	9.66	24.32	13.25	26.15	9.43	15.78	102.65	26.03	38.52	68.17	123.4	179.8	10.26	90.09	26.26	33.46	139.95
BTAF1	0.95982	0.0263309	0.361336	217.14	297.01	677.48	428.54	393.81	398.79	234.96	238.31	102.54	249.37	120.07	134.68	246.05	123.75	246.48	237.19	176.27
CUL3	-0.907453	0.026505	0.36227	106.19	88.19	79.47	77.46	80.12	85.33	208.5	115.97	111.59	144.04	319.57	329.59	84.17	302.2	126.27	190.57	134.8
FAM178A	1.13714	0.0268951	0.364825	78.65	61.84	47.89	53.32	62.9	36.08	12.73	61.2	29.52	120.28	43.84	57.07	21.5	10.39	16.61	14.2	11.42
FAM21A	-0.94783	0.0269055	0.364825	146	60.82	67.24	59.35	71.5	213.9	130.19	173.56	381.11	90.1	135.05	110.98	53.3	200.61	185.95	152.05	153.46
JADE1	1.35364	0.0271356	0.366491	735.89	1189.04	941.35	1758.42	620.42	722.65	667.81	261.65	93.5	623.43	636.98	657.1	751.27	165.97	281.51	144.96	640.78
RCN2	-1.88318	0.0272453	0.366524	4.84	9.12	2.04	2.01	7.79	7.87	24.35	2.65	79.94	41.03	49.52	32.31	5.58	21.9	22.78	13.18	8.31
CEP290	-1.51829	0.0276662	0.37058	3.16	4.06	12.22	12.07	19.9	8.74	15.9	13.45	14.7	71.72	40.37	54.9	29.93	62.21	18.38	12.17	41.47
MTFR1	-1.04211	0.0277637	0.37058	42.11	69.94	69.27	33.2	34.43	78.3	101.61	131.3	72.18	78.5	129.24	100.2	93.54	43.83	43.8	330.43	145.16
MLST8	-1.1716	0.0280629	0.371827	66.55	50.68	37.7	17.1	28.4	129.41	44.48	185.32	96.86	66.93	109.63	152.94	114.14	22.04	66.63	107.45	40.45
EIF3J	-1.09938	0.0281546	0.371827	128.86	71.98	239.4	96.57	93.03	399.61	267.78	530.62	141.13	199.35	183.54	119.61	352.7	221.13	177.13	1077.48	102.67
CCDC171	1.41123	0.0281835	0.371827	38.11	22.3	9.18	72.42	12.87	8.77	17.97	2.65	6.51	6.52	4.68	6.49	30.01	5.98	12.27	3.05	35.2
MRPL30	-1.5311	0.0284218	0.373528	25.95	19.26	29.54	18.11	12.02	27.23	33.9	51.22	48.36	24.57	49.68	47.43	56.11	452.11	46.44	297.99	43.56
SPDL1	-2.06316	0.0285788	0.374152	24.57	3.05	1.03	11.06	3.39	40.49	58.18	31.46	88.06	20.67	62.23	35.55	5.58	6.04	6.08	60.81	6.24
GALK2	1.86459	0.0289393	0.377007	8.85	13.18	22.41	23.14	8.57	1.71	0.02	3.56	14.9	1.4	0.05	0.03	6.54	7.31	10.55	26.33	13.46
RBM25	-0.937938	0.0290175	0.377007	123.18	110.49	111.05	136.81	126.67	394.34	295.29	347.13	873.82	172.36	253.91	160.54	106.62	147.03	138.53	283.82	189.76
IL2RG	1.64708	0.0294893	0.381013	90.71	247.33	161.99	19.12	238.76	51.02	33.89	5.35	279.7	14.28	27.76	30.19	192.84	19.12	48.21	13.18	29.05
PSMA7	-1.34232	0.0297055	0.381013	158.91	68.93	109.01	50.3	158.6	196.23	87.87	263.45	279.07	137.69	208.94	196.09	335.85	2084.6	125.37	832.2	109.93
RNF13	-1.53396	0.0299223	0.381013	257.83	19.27	354.51	17.1	137	174.22	355.61	254.47	117.31	312.42	244.69	221.94	191.76	1636.9	172.74	130.77	185.61
RNF170	1.70802	0.0300298	0.381013	71.29	122.65	101.88	82.49	42.17	92.43	11.67	8.94	2.38	45.1	11.62	15.12	110.41	575.76	22.75	8.12	20.76
HMGB3	-2.26531	0.0300509	0.381013	17.89	27.36	5.1	3.02	4.25	12.26	13.79	10.74	73.03	132.3	33.54	31.28	7.45	136.49	95.61	431.76	38.38
NR3C1	1.30652	0.0301131	0.381013	187.19	160.16	148.75	441.61	193.87	109.13	168.26	130.4	54.11	188.81	117.71	104.5	61.72	10.4	145.63	22.31	154.48
OTUD3	1.13596	0.0302406	0.381013	195.34	150.03	311.73	71.43	117.16	64.22	55.05	98.93	54.95	55.36	156.83	107.71	144.11	61.18	79.81	10.14	73.62
CARNMT1	-1.23887	0.0302796	0.381013	12.16	12.16	9.17	12.07	6.85	29.04	8.49	16.15	23.77	34.69	38.06	31.24	16.82	13.27	17.5	53.72	63.22
TRMT13	-1.32885	0.0304511	0.381013	16.15	17.24	26.49	36.21	28.44	102.12	34.95	56.63	56.6	51.51	164.89	188.43	24.29	117.62	43.81	15.21	72.59
CSTF1	-0.903009	0.0305804	0.381013	59.9	185.5	159.95	197.17	69.75	171.6	252.95	161.84	251.2	277.66	376.15	297.31	157.15	160.08	115.73	459.18	209.45
CCDC71	1.48836	0.0306946	0.381013	147.43	624.41	321.93	187.11	211.95	130.25	389.39	88.1	25.36	109.34	40.47	70.05	113.19	161.37	103.47	16.23	415.72
TADA1	-1.13022	0.0307076	0.381013	59.14	51.7	70.3	72.43	73.25	150.48	96.33	188.84	123.08	45.14	139.68	134.68	347.13	725.79	92.92	136.85	76.74
RARS	-0.888385	0.0307754	0.381013	76.17	44.61	94.74	85.51	91.35	197.17	107.97	177.16	107.49	64.4	175.41	206.82	232.97	209.28	85.91	209.82	74.67
SDR16C5	-2.46723	0.0312671	0.382054	6.59	2.03	3.06	1.01	2.56	3.46	7.44	9.84	13.05	3.99	13.92	2.19	161.99	251.13	36.81	18.25	38.37
CRYZ	1.55045	0.031373	0.382054	3.96	51.7	49.92	135.8	70.67	5.23	11.66	10.76	18.88	35.78	12.73	11.87	18.71	57.32	3.45	8.11	14.52
TMF1	1.02443	0.0314725	0.382054	155.55	224.02	280.16	374.22	200.76	109.11	267.72	222.17	92.71	190.19	130.42	91.59	135.65	48.19	83.28	40.55	201.14
SRFBP1	-1.91363	0.0315535	0.382054	53.59	67.9	16.31	0	14.59	14.9	46.58	19.74	106.81	59.17	95.73	62.49	32.72	92.92	35.92	116.56	71.54
STX7	2.0452	0.0315888	0.382054	38.86	10.14	84.55	45.27	60.34	14.04	7.44	2.65	70.84	6.56	0.06	0.03	25.25	109.26	66.81	7.1	6.24
EEFSEC	1.53153	0.0316037	0.382054	72.04	329.44	255.71	307.82	136.11	58.93	148.15	71.02	8.94	134.91	130.37	119.56	89.8	7.49	121.94	32.44	222.89
UMPS	-1.56858	0.0316422	0.382054	6.4	20.28	22.41	48.28	9.42	119.77	144.94	85.45	27.83	36.1	35.83	111.99	23.36	8.95	68.41	20.28	97.45
FLOT2	-0.875106	0.0326838	0.389509	124.8	123.67	111.05	146.87	111.15	158.39	254.01	416.41	171.52	286.67	103.93	104.53	294.7	470.79	338.59	284.84	143.1
AURKAIP1	-1.31959	0.0328884	0.389509	28.27	102.38	29.55	291.72	50.79	55.39	213.79	137.56	208.51	230.1	150.06	145.45	47.68	445.93	84.15	454.1	252.99
UBE3C	1.357	0.0329135	0.389509	123.98	144.96	160.97	115.69	118.9	52.77	21.2	16.14	16.33	175.84	72.72	115.24	72.03	7.49	138.65	41.57	209.4
TP53INP1	1.18324	0.0329689	0.389509	93.13	360.86	175.23	177.05	121.46	112.67	123.82	64.72	52.48	202.83	86.57	79.73	77.64	119.15	67.51	8.12	80.88
MAP3K14	1.06938	0.0330661	0.389509	61.59	69.94	51.96	48.29	68.94	22.85	30.7	29.66	29.52	94.74	16.22	19.42	37.42	4.58	41.23	18.25	78.77
ICK	1.07745	0.0330709	0.389509	201.83	162.19	150.78	123.73	182.69	97.69	130.17	87.22	59.87	84.89	23.16	18.35	66.41	230.65	100.86	61.84	175.21
PDP2	-2.57136	0.0331033	0.389509	4.79	25.33	4.08	8.05	6.86	12.26	19.08	5.35	27.82	52.83	344.8	247.7	7.45	435.09	51.7	70.96	146.19
PPP1R7	-0.991371	0.0332443	0.389509	90.77	51.7	134.47	59.35	85.3	148.72	97.39	302.2	164.98	108.09	186.96	229.45	123.47	588.02	99.07	158.13	67.41
MKRN2	0.987551	0.0332855	0.389509	129.61	293.96	243.49	254.51	201.63	250.94	206.36	161.88	73	123.44	161.54	124.97	159.05	39.48	72.76	48.66	84
WFS1	1.14689	0.0335466	0.391225	16.12	57.78	46.86	54.32	37.03	13.16	15.89	21.58	10.6	18.05	40.29	28	7.46	37.56	3.45	29.39	25.92
DRAM1	-2.44493	0.0337897	0.391502	4.17	2.03	1.02	0	0.83	4.34	1.08	2.65	86.59	132.53	2.38	2.19	7.45	11.81	25.43	8.12	4.17
CTSL2	-2.57421	0.0338103	0.391502	100.81	13.18	12.23	37.22	5.96	19.31	33.9	34.12	66.41	72.13	154.71	115.3	381.68	469.74	145.54	5989.56	61.19
ZZZ3	0.823236	0.0339141	0.391502	55.86	85.15	94.75	151.9	60.28	50.16	69.84	37.74	20.44	73.19	43.88	56.02	57.07	33.58	41.2	42.58	72.57
TAB1	-0.989114	0.0340666	0.391938	46.19	65.89	41.77	47.28	23.21	160.25	84.68	50.32	147.84	78.48	83.11	64.66	169.37	82.95	118.43	29.4	58.08
C19ORF44	-1.81174	0.0342461	0.392681	14.69	10.14	6.12	5.03	2.53	5.22	22.25	12.54	74.85	37.3	73.73	78.57	31.8	39.26	14.86	3.05	35.26
KIAA0226	1.3246	0.0350226	0.396113	155.63	167.25	175.23	65.39	90.44	187.64	76.2	103.45	66.48	46.37	16.23	8.66	184.39	14.77	73.67	18.25	41.49
CRISPLD2	-2.14636	0.0350737	0.396113	7.38	4.06	4.08	0	3.43	19.35	20.12	27.89	49.44	2.71	1.22	2.19	39.33	6.02	33.38	36.48	12.45
METAP2	-1.06612	0.035151	0.396113	74.54	68.93	98.82	74.44	82.72	100.29	84.7	119.57	60.66	241.67	296.54	324.22	75.75	653.43	174.52	245.3	130.66
PRDM10	0.946183	0.035274	0.396113	138.54	181.45	365.73	165.98	172.32	85.34	129.12	62.01	52.46	140.1	120.02	144.34	261.09	36.57	161.42	74	95.4
TAF5L	1.54261	0.0353766	0.396113	242.27	932.57	386.12	535.17	201.59	116.13	1274.01	110.57	77.08	163.34	162.76	152.99	239.5	67.1	150.83	18.25	173.17
TTC3	-1.6152	0.0353989	0.396113	51.92	49.67	8.16	20.12	49.15	57.16	167.21	87.2	158.46	353.11	16.23	16.2	50.49	243.97	120.15	134.82	166.93
MIF4GD	1.59567	0.0354756	0.396113	16.13	20.28	79.45	15.09	40.51	2.58	2.14	2.65	90.12	9.11	2.38	6.5	13.08	17.49	17.53	47.62	3.13
RPF2	-1.34189	0.0355279	0.396113	35.76	8.12	26.49	9.06	20.67	45.74	52.92	85.47	67.33	30.96	88.79	87.23	32.72	20.56	13.1	112.5	17.64
LAS1L	1.20869	0.0355887	0.396113	93.14	109.48	214.96	295.75	58.54	94.2	99.47	117.86	37.7	55.34	70.4	74.33	81.4	6.04	49.08	22.31	113
PPAPDC3	2.14049	0.0357582	0.396707	2.35	172.31	45.85	130.77	28.37	10.52	0.02	5.35	100.85	47.24	2.38	2.19	14.02	16.08	1.7	17.23	8.31
SESN1	-1.69015	0.0361824	0.398914	25.09	15.21	60.09	26.16	27.55	80.04	109.03	34.12	17.97	362.25	82	85.13	87.92	24.95	66.61	835.2	188.71
RABL6	0.984051	0.0363047	0.398914	108.65	127.72	33.63	77.46	47.35	59.89	50.79	45.87	18.81	28.36	54.21	34.49	11.2	26.31	79.03	39.53	28.01
COA7	-1.83099	0.0363074	0.398914	5.58	70.95	32.6	28.17	26.68	81.81	125.95	95.29	165.84	73.39	298.75	438.29	7.45	238.22	26.25	59.81	60.15
ZNF592	0.867264	0.0368619	0.402917	189.62	399.38	131.43	281.67	100.77	87.99	196.83	92.6	65.61	123.42	76.21	86.2	157.19	100.4	87.68	89.2	222.9
FAM219A	1.55552	0.0370335	0.402917	19.37	29.4	66.21	34.2	56.04	40.58	0.02	3.55	5.66	53.62	16.19	18.32	37.46	16.09	23.69	13.18	10.38
MTFR2	-1.7714	0.0370388	0.402917	5.65	5.07	7.13	7.04	5.15	36.97	58.18	50.4	81.5	18.1	30.02	19.42	3.71	4.58	6.08	63.85	9.35
GTF2B	-1.09961	0.0371433	0.402917	70.44	90.22	248.57	129.77	82.69	130.21	342.91	300.35	350.56	643.79	693.39	449.18	72.94	158.66	133.27	116.58	175.24
TIMM17A	-1.41711	0.0374192	0.403092	23.55	12.17	2.05	18.11	26.77	38.71	7.44	28.75	69.86	27.09	17.38	29.11	43.03	50.85	75.5	85.14	26.97
NFYB	-0.974961	0.037445	0.403092	43.85	19.26	29.54	12.07	27.57	31.64	45.52	41.34	44.29	25.83	53.1	59.25	73.92	108.69	70.19	57.78	26.97
LMO2	-1.37997	0.0375134	0.403092	190.4	448.04	222.1	540.2	148.16	406.58	723.94	274.23	7356.55	1112.03	1010.95	1043.86	431.26	2092.03	372.72	155.1	481.12
SERINC1	1.24309	0.0376481	0.403271	1078.74	1773.93	1477.23	1830.85	1181.44	673.31	1076.34	1339.08	162.46	628.68	480.12	462.16	1084.32	1110.66	810.46	141.92	792.17
NDUFA5	-2.25027	0.0379345	0.405069	25.1	11.16	36.67	19.11	46.6	115.24	21.2	171.72	60.66	21.99	286.23	216.55	27.1	964.75	121.86	2198.55	39.42
TMCC1	1.33261	0.0382075	0.406713	311.16	1038	284.25	1244.37	361.02	90.6	163.01	133.95	87.76	361.18	461.52	401.79	60.78	255.95	298.22	155.09	766.19
GLRX2	-0.981087	0.0386809	0.407292	22.68	23.32	28.52	21.13	13.74	30.77	56.09	24.24	61.6	14.28	57.68	43.1	33.66	37.9	65.82	61.83	61.17
CRYL1	1.62545	0.0386887	0.407292	14.52	77.02	2.05	25.15	16.33	1.71	2.14	0.86	34.14	6.48	2.37	3.26	16.89	4.5	8.77	5.07	5.19
ACOT9	1.88518	0.0388934	0.407292	156.38	47.65	344.34	80.48	369.78	117.07	39.19	89.01	400.31	6.56	8.15	2.19	18.68	345.03	42.05	22.31	85.03
CD82	2.61981	0.0390592	0.407292	677.35	8.12	49.93	7.04	50.78	29.01	0.02	2.65	359.27	1.41	0.06	0.03	21.49	14.75	64.07	4.06	6.24
SREBF2	1.28795	0.0391966	0.407292	56.72	125.68	47.89	28.17	31.83	69.68	50.77	36.89	53.48	14.25	5.84	3.27	19.63	6.03	39.5	14.2	16.6
RIOK1	1.50632	0.0394176	0.407292	55.92	41.56	51.96	34.2	79.33	8.74	5.32	7.14	55.88	2.7	8.15	5.42	47.72	158.6	67.61	68.92	7.28
ZCCHC10	-1.17365	0.0394863	0.407292	53.49	13.18	105.94	29.18	49.97	46.59	65.64	62.01	204.51	91.34	141.93	129.27	43.01	409.02	70.13	67.92	89.18
DHX29	0.913835	0.0394978	0.407292	129.8	48.66	39.74	90.54	37.86	14.91	55.02	44.97	25.4	50.07	18.52	20.5	31.8	46.46	28.92	33.45	60.12
GLOD4	-1.06223	0.0395786	0.407292	73.03	19.27	34.64	35.21	58.62	148.78	70.93	141.21	125.63	64.37	45.07	42.05	169.37	216.22	82.42	52.72	38.38
MDM4	1.006	0.0396284	0.407292	129.65	137.86	181.34	151.9	134.41	136.46	262.38	135.82	82.07	106.68	41.61	70.04	67.34	48.16	42.93	17.24	65.33
ARIH2	1.06006	0.039731	0.407292	217.18	168.27	436.03	192.14	294.72	141.69	62.47	93.49	46.71	83.67	101.6	90.52	126.29	580.43	123.65	283.81	99.55
FBXW8	1.23734	0.039772	0.407292	150.7	242.27	210.89	313.86	154.22	47.48	55.06	74.61	57.39	109.3	170.75	174.49	147.83	8.94	312.43	78.06	141.01
NCBP1	1.50004	0.0398114	0.407292	117.44	28.39	1062.53	28.17	53.36	36.95	23.3	66.6	63.29	12.99	17.37	12.96	91.76	56.57	27.16	12.17	32.15
PSMA6	-1.01547	0.0400581	0.408593	132.94	74	94.75	129.77	99.08	151.34	184.17	156.44	116.5	185.2	351.95	303.78	106.62	539.06	113.97	909.22	103.7
AKAP11	1.07571	0.0403064	0.409902	50.21	83.12	18.35	101.6	49.09	34.33	32.81	35.08	8.12	52.54	20.81	29.09	33.68	29.11	6.08	22.3	40.43
NPL	-2.46516	0.0406648	0.410219	0.76	0	4.07	1.01	3.49	7.87	2.14	2.65	86.61	12.96	13.9	8.65	7.45	61.94	0.82	74.99	1.05
WDR25	1.16261	0.0406949	0.410219	23.44	42.57	33.62	53.31	32.72	6.99	24.34	46.86	2.38	26.95	17.34	19.4	23.39	13.22	22.81	5.07	32.13
KCTD6	-1.29783	0.0406978	0.410219	12.07	41.56	21.4	78.46	17.18	14.02	50.82	41.33	50.01	165.63	115.37	132.47	71.09	181.34	34.15	95.28	59.11
ZNF236	0.999014	0.041036	0.411395	82.64	87.18	100.86	100.6	80.98	93.35	23.31	44.04	13.87	82.19	57.71	127.04	38.34	50.96	32.41	15.21	96.41
ZFP91	0.954463	0.0410552	0.411395	101.25	177.39	217	117.7	205.98	142.63	98.43	105.22	246.53	66.93	37	32.35	93.55	36.56	55.21	129.74	86.07
SGMS1	1.01817	0.0415078	0.411398	571.5	344.65	286.28	202.2	279.18	72.12	122.79	160.95	378.61	269.87	175.42	210.06	48.62	293.5	86.78	185.5	150.35
TRIM25	2.02955	0.0416798	0.411398	630.63	419.66	232.29	345.05	548.1	172.49	123.85	551.39	86.12	367.51	54.32	19.43	57.97	22.04	310.54	6.09	759.94
NOA1	1.03704	0.0416822	0.411398	37.22	59.81	70.3	113.67	30.1	35.21	59.23	34.17	16.35	52.58	39.22	29.1	27.12	6.04	10.47	50.68	18.68
CLEC16A	1.14754	0.0417019	0.411398	55.08	49.67	67.24	80.48	77.56	38.72	64.54	33.25	8.12	23.24	16.22	17.27	94.56	34.97	55.29	5.07	77.74
ERLEC1	-1.58753	0.0419238	0.411398	16.16	20.28	19.36	24.14	26.73	50.99	45.54	62	74.63	31	25.47	40.97	90.72	1547.79	72.75	58.8	28.01
PPIL4	-1.34347	0.0419268	0.411398	77.84	22.31	77.42	65.39	45.64	108.22	28.61	98.88	170.73	72.12	384.16	229.45	56.1	334.16	514.17	46.63	243.66
NANS	1.05066	0.0419359	0.411398	46.12	140.9	156.88	89.53	52.51	72.21	104.73	21.54	32.78	57.84	74.96	38.8	11.19	13.31	45.59	43.59	80.86
UBQLN4	0.815357	0.0421665	0.411398	265.84	295.99	183.38	320.9	226.62	131.12	139.71	99.79	123.92	96.51	129.28	104.52	349.02	113.54	221.94	108.47	280.97
SETX	0.997366	0.0423487	0.411398	146.7	114.55	98.83	190.12	99.93	102.12	132.27	74.63	19.61	125.86	28.92	25.89	92.62	39.44	67.52	47.65	166.9
ABHD5	1.05534	0.0424973	0.411398	197.03	91.23	84.56	179.06	67.16	108.31	74.09	12.54	29.48	115.55	100.35	100.16	62.67	19.12	69.29	29.4	72.58
GABARAPL1	1.92749	0.0425908	0.411398	94.88	27.38	98.81	25.15	75.84	14.9	12.73	26.04	252.7	19.41	11.62	3.27	9.32	27.79	1.7	224.99	0.01
SURF4	0.783994	0.0428077	0.411398	64.01	111.5	57.06	52.31	53.4	43.12	57.14	26.95	39.39	38.6	21.98	22.65	51.46	63.8	32.43	24.33	58.05
PSMD3	-1.33936	0.0429153	0.411398	11.25	117.58	41.78	38.23	81.9	178.69	66.7	100.69	139.54	145.28	114.28	112.05	184.31	13.31	106.1	459.16	87.11
PHF11	-1.48338	0.0429425	0.411398	69.95	6.09	22.42	11.07	23.24	88.9	18.02	121.44	269.68	105.35	60.04	66.8	14	29.29	38.54	58.8	37.34
ST8SIA4	1.42588	0.0429724	0.411398	48.76	10.14	9.18	39.23	17.2	5.24	3.2	13.5	2.38	15.37	2.38	1.11	5.59	5.97	30.86	20.27	25.89
ALDH18A1	-1.22879	0.0429819	0.411398	17.77	35.48	18.34	30.18	37.94	216.68	155.54	131.33	37.69	154.08	45.06	42.04	72.96	32.19	23.62	32.44	40.45
SLC30A6	-1.09413	0.0435802	0.415469	28.34	15.21	45.84	30.18	32.74	48.37	40.24	83.63	136.38	57.92	133.78	188.42	34.59	79.99	32.4	42.58	26.98
DMTF1	-1.33459	0.0440056	0.415469	18.61	21.29	17.32	16.1	31.93	70.4	69.86	17.94	33.59	87.38	122.24	121.69	29.91	8.95	41.18	176.36	51.85
ZC3H15	-0.794055	0.0440619	0.415469	98.85	84.14	139.57	123.73	112.02	299.28	314.32	319.28	97.62	153.06	366.89	154.07	177.74	106.32	125.38	276.73	141.03
ANAPC10	1.41706	0.0440873	0.415469	72.08	63.87	83.54	223.32	59.41	23.71	28.6	4.45	8.12	15.57	119.88	133.49	99.2	104.4	30.65	9.13	97.45
CYLD	1.10133	0.0441433	0.415469	136.14	176.38	154.85	135.81	121.48	172.6	118.53	146.63	26.18	68.2	34.69	23.74	74.83	16.22	144.78	45.62	170.02
AP4B1	1.09485	0.0443207	0.415469	136.9	390.26	277.11	141.84	280.94	75.65	278.3	131.28	115.72	57.97	91.21	80.82	124.42	24.95	200.02	57.78	350.41
CARS	-1.6598	0.0445074	0.415469	25.94	14.2	28.52	12.07	31.92	43.95	6.38	77.31	66.44	106.72	177.65	182.01	32.71	235.11	49.07	278.74	21.79
RABEP1	0.912978	0.0445286	0.415469	89.12	93.26	140.59	96.57	86.15	38.69	51.87	50.34	9.76	70.69	86.51	81.85	72.98	29.26	85.99	69.94	72.58
KPNA1	0.990098	0.0446813	0.415469	188.03	142.93	236.35	93.56	249.94	102.09	71.99	161.01	28.65	56.67	98.11	104.5	216.17	42.37	198.32	37.51	104.73
INTS4	0.773195	0.0447491	0.415469	85.12	74	43.81	51.31	86.19	29.01	53.97	26.05	30.33	68.01	23.14	34.49	45.84	24.87	67.59	49.67	39.41
CPSF6	0.715442	0.0449341	0.415469	111.02	161.17	112.07	119.71	83.55	43.97	66.69	53.93	84.56	89.96	50.82	49.58	105.73	55.37	117.58	54.74	111.97
NUP155	0.888132	0.0450003	0.415469	135.55	42.58	29.55	55.33	33.56	35.22	11.67	24.26	22.12	37.24	41.51	22.64	28.06	20.48	33.33	22.3	47.68
E2F3	-2.12071	0.0451231	0.415469	8.87	27.36	5.1	8.05	7.72	30.75	50.82	38.62	380.62	65.64	68.13	58.2	24.29	336.23	30.64	2.03	13.5
CYSTM1	-2.34915	0.0453313	0.415469	83.63	96.28	4.08	11.07	6.83	18.43	48.71	19.74	102.53	78.56	193.92	131.46	18.68	1939.99	72.74	680.15	265.44
RBBP5	0.95767	0.0453515	0.415469	158.83	160.16	184.4	119.71	280.98	88.88	89.97	114.21	72.19	90.03	98.11	132.49	112.27	11.86	143.88	83.12	158.63
TAF3	-1.1512	0.0457362	0.415469	37.21	86.16	77.43	110.65	49.94	62.43	210.62	67.4	40.14	137.64	341.5	523.43	106.63	161.48	92.92	439.91	166.94
ARL15	1.48177	0.045766	0.415469	16.16	38.51	9.18	36.21	11.15	15.87	13.75	5.36	53.95	0.1	3.53	1.11	5.59	8.82	7.86	8.11	5.2
RNF25	1.15175	0.0458072	0.415469	170.16	493.65	156.9	98.59	191.28	133.81	124.88	98.01	146.18	116.97	92.34	86.19	152.52	7.49	77.16	45.62	123.38
WDR4	-1.28554	0.0458398	0.415469	31.76	7.1	5.1	11.07	19.84	39.6	59.25	54.88	14.7	25.8	25.44	24.8	14	11.85	25.4	125.67	41.48
RP11-77K12.7	-1.08384	0.0459155	0.415469	12.11	18.25	17.32	10.06	24.17	24.61	31.76	73.81	53.4	42.43	40.4	34.48	9.32	60.9	16.61	34.47	40.44
RUVBL1	0.988765	0.0460341	0.415469	88.37	34.47	64.19	80.48	85.32	49.3	59.25	90.03	36.1	7.85	47.3	46.32	35.54	8.94	32.43	21.29	38.37
HINFP	0.878798	0.0461465	0.415469	220.48	237.2	208.85	111.66	124.91	114.42	114.3	145.7	48.36	66.94	143.07	120.65	162.81	153.99	53.45	30.42	107.84
LMTK2	1.30741	0.0462038	0.415469	78.59	64.88	78.45	139.83	67.18	55.45	113.19	53.95	7.3	120.52	30.06	34.49	34.6	4.58	55.26	5.07	90.19
ZFAND3	1.02013	0.0463714	0.415882	80.17	169.28	143.65	163.97	111.14	74.8	60.34	44.03	13.04	70.75	119.96	127.08	143.18	17.67	112.31	70.96	69.48
TECPR2	0.770073	0.0465502	0.416065	85.06	123.67	89.66	122.73	119.78	41.33	120.62	79.14	35.23	63.03	61.19	58.19	66.42	65.48	67.53	28.39	139.95
MAPK6	-1.339	0.0467253	0.416065	200.31	163.2	58.08	74.44	49.92	124.04	130.21	186.11	169.86	688.87	598.87	575.22	56.1	1654.62	105.19	129.75	135.85
DYNC1H1	1.36876	0.0467571	0.416065	649.17	796.75	1038.13	840.98	1201.32	613.49	973.65	393.86	234.72	375.44	124.71	123.92	773.73	59.84	385.91	1092.7	561.98
KLHL22	-1.05016	0.0468816	0.41609	37.21	81.09	33.63	131.78	77.55	74.76	271.97	177.16	125.56	318.59	278.03	242.35	72.95	72.89	45.55	76.03	145.17
RC3H1	1.18063	0.0472859	0.417351	365.59	188.55	228.21	288.71	218.86	210.39	205.31	94.39	29.46	176.09	62.38	49.59	343.42	106.26	219.32	28.39	204.25
CCT3	-0.836742	0.0475323	0.417351	145.1	108.47	160.96	92.55	95.62	397.89	284.7	156.44	222.45	105.54	210.06	188.53	296.58	263.17	138.54	526.07	81.93
FIG4	-1.28231	0.047566	0.417351	11.38	11.15	5.1	1.01	11.23	14.05	5.32	9.85	18.87	18.03	13.89	15.1	10.27	47.45	23.7	30.4	16.6
ANKS1A	1.12033	0.0477883	0.417351	70.52	39.54	59.09	87.52	53.4	27.24	27.54	17.04	62.43	28.37	11.61	10.81	45.84	11.85	16.61	252.34	19.72
ARL6IP4	0.815224	0.0478319	0.417351	70.46	72.99	98.82	100.6	133.6	56.32	42.35	104.37	91.19	48.91	61.17	86.16	54.25	22.02	25.38	74	28.01
ZNF106	1.08701	0.0480611	0.417351	77.82	74	43.81	92.55	47.36	25.48	61.37	20.64	7.3	56.5	16.22	16.19	40.22	10.4	35.06	94.26	106.75
ING1	-1.37775	0.048117	0.417351	14.5	83.12	29.55	139.82	15.44	90.62	113.26	23.33	404.22	99.06	90.06	96.97	50.49	46.74	62.22	412.53	121.32
CCDC51	-1.05587	0.0481528	0.417351	26.69	80.07	15.29	60.36	24.94	37.8	123.81	143.94	59.06	77.17	113.06	159.38	28.97	61.19	33.28	99.34	63.26
TTL	1.39544	0.0481572	0.417351	364.69	385.2	263.87	1076.37	206.76	159.28	151.36	151.05	33.57	271.19	274.62	314.52	484.69	43.85	222.79	27.38	240.55
LOC416055	1.22666	0.0482452	0.417351	12.88	33.45	29.55	49.29	47.42	4.34	7.43	5.35	14.73	9.11	8.14	7.57	5.58	20.38	50.15	62.82	37.3
CRAT	0.83081	0.0484427	0.418002	153.94	200.71	246.54	213.26	295.61	124.97	116.43	136.68	50.82	90.08	161.55	253.1	258.26	83.03	93.82	75.02	184.55
MFSD1	-1.41783	0.0485874	0.418194	60.06	23.32	10.2	17.1	74.21	229.8	54	236.58	34.39	54.12	34.7	43.13	114.13	513.37	60.47	59.81	36.31
SURF1	1.25838	0.0488401	0.419313	26.74	28.38	25.47	18.11	26.71	22.03	2.14	8.06	13.1	3.99	4.69	2.19	23.41	11.75	21.07	71.93	7.27
VPS53	0.868581	0.0495334	0.4242	81.06	36.5	80.48	37.22	104.32	36.96	27.53	47.67	31.98	24.51	12.77	20.5	71.14	49.36	51.78	22.31	52.87
MICALL1	1.06049	0.0498414	0.425372	94.82	118.6	104.93	76.45	66.32	33.4	57.15	6.25	104.38	30.96	30.06	24.81	101.08	22.01	103.58	47.64	95.37
C6H10ORF137	-0.964965	0.0499435	0.425372	116.74	62.85	120.21	90.54	57.69	100.29	145.02	242.8	143.61	178.76	109.69	148.68	160.9	75.82	145.56	1100.78	171.09

## Sheet: Datasheet S9
Differentially expressed genes in Accipitriformes
Gene	logFC	P.Value	adj.P.Val	Nomalized expression value
				Cinereous vulture	Eastern buzzard	Eurasian sparrowhawk	Northern goshawk	Northern boobook	Eurasian eagle-owl	Long-eared owl	Oriental scops-owl	Himalayan owl	Common kestrel	Peregrine falcon	Saker falcon	Black-faced spoonbill	Eurasian siskin	Striated heron	Grey-headed woodpecker	Little Egret
SPICE1	6.00063	1.68724e-07	0.000576531	552.05	46.6	340.88	1298.94	5.83	1.02	1.02	0	2.59	6.56	13.92	14.04	7.45	17.67	3.45	12.17	5.2
MSANTD4	3.05982	3.43132e-06	0.00586242	80.09	81.49	359.18	156.96	4.79	11.15	14.26	21.12	6.85	19.42	25.46	16.2	17.74	16.22	25.38	17.24	51.85
NTHL1	2.21276	1.20917e-05	0.0137724	199	217.97	239.31	179.06	81.96	53.72	41.77	37.22	20.62	56.67	57.76	44.2	50.49	82.98	21.87	41.57	39.42
PCNT	2.43971	3.66127e-05	0.0288626	105.84	74.03	68.43	44.36	15.37	19.26	18.34	17.1	16.36	10.42	3.54	3.27	11.2	6.04	24.53	27.37	13.5
COG7	2.6183	4.22339e-05	0.0288626	124.07	142.89	302.21	1054.2	44.57	58.79	16.31	57.34	37.03	37.42	88.92	91.6	39.26	35.12	31.51	52.72	32.16
RP11-295K3.1	-2.61453	6.49411e-05	0.036984	95.88	153.49	124.95	53.27	821.98	346.68	170.14	453.69	389.49	1886.75	503.19	485.86	1637.28	1797.94	1007.85	275.72	444.83
MTFR2	2.46608	0.000148389	0.0724352	36.97	58.18	50.4	81.5	5.65	5.07	7.13	7.04	5.15	18.1	30.02	19.42	3.71	4.58	6.08	63.85	9.35
UAP1L1	2.39775	0.000185996	0.0794437	53.81	70.81	16.16	59.32	8.9	13.17	4.08	8.05	9.47	5.28	2.38	2.19	6.52	13.25	26.31	13.18	10.38
ASNSD1	-2.87761	0.000257616	0.0978083	106.45	43.42	6.25	25.36	168.57	286.86	93.73	219.3	93.02	739.91	441.88	445.92	180.55	209.44	137.66	99.34	328.68
PUS1	2.93912	0.000428618	0.146459	193.7	303.66	220.4	195.49	5.58	107.44	19.37	104.62	23.21	63.09	102.73	39.89	23.36	11.86	7.83	135.83	5.2
THYN1	-3.17783	0.000557428	0.169879	0.83	0.02	0.86	10.64	18.63	18.25	10.19	9.06	33.69	7.8	11.56	12.93	23.42	8.85	23.75	38.5	13.48
TMEM206	2.6935	0.000596591	0.169879	105.64	43.42	235.78	204.65	3.17	4.06	5.1	12.07	10.37	65.62	30.07	62.5	88.88	14.77	40.3	14.2	38.38
LUZP1	2.66387	0.000672974	0.176889	66.06	26.48	17.04	276.03	11.36	23.3	2.05	8.05	2.52	12.99	5.85	2.19	7.45	19.09	20.12	6.09	20.75
C2CD5	1.62523	0.000737393	0.179977	177.02	116.41	185.35	101.82	20.99	56.77	68.25	37.22	62.93	98.97	28.92	29.12	87.94	37.99	60.49	27.38	37.34
ZDHHC6	1.63336	0.000807686	0.183991	204.21	234.94	255.43	400.83	87.56	49.67	44.83	71.42	81.88	66.98	129.29	90.52	65.46	235.42	125.4	103.4	69.49
MFF	-1.88473	0.000943732	0.201546	54.51	60.35	108.78	18.79	140.97	219.97	197.65	215.28	315.44	161.99	384.09	271.42	112.25	310.79	141.2	60.83	164.86
DNAJC21	-2.30257	0.00100773	0.202553	63.32	10.61	38.62	17.97	127.25	119.61	71.32	205.21	37.85	101.64	577.71	169.12	122.55	143.97	112.24	134.82	181.45
PDCL	1.79325	0.00114699	0.217738	74.78	244.41	104.31	257.19	26.72	47.64	16.31	25.15	29.29	125.95	38.15	40.97	32.71	69.92	75.4	38.53	93.32
C5ORF22	2.22207	0.00124085	0.220242	192.95	129.08	204.32	36.88	64.12	54.74	11.22	21.13	39.63	3.99	30.07	61.41	49.57	8.95	26.26	7.1	36.3
RPA1	1.53958	0.00132926	0.220242	200.74	89.97	173.59	401.85	128.15	52.72	80.48	44.26	79.27	47.69	65.83	47.43	103.84	43.83	66.62	36.5	78.81
POU2F1	-1.70285	0.00136856	0.220242	46.61	19.08	20.63	38.52	92.34	129.75	202.73	93.56	175.82	59.18	84.22	84.01	85.14	49.55	83.34	151.02	65.33
RBM25	1.50221	0.00149325	0.220242	394.34	295.29	347.13	873.82	123.18	110.49	111.05	136.81	126.67	172.36	253.91	160.54	106.62	147.03	138.53	283.82	189.76
HMGCL	1.68051	0.00152708	0.220242	220.96	111.14	394.03	342.54	83.47	91.23	120.21	28.17	87.89	60.55	91.22	49.59	95.41	158.48	49.06	111.51	38.38
CNTRL	1.55472	0.00164415	0.220242	66.92	87.81	74.68	116.79	33.19	44.6	38.72	25.15	57.77	15.56	21.99	17.27	19.62	8.95	35.05	25.35	73.6
SLC43A2	2.9261	0.00167072	0.220242	451.94	40.24	26.03	276.13	21.16	9.13	15.28	5.03	9.45	7.85	3.53	2.19	22.42	10.4	93.84	205.76	8.31
HDAC8	1.7997	0.00181285	0.220242	134.82	67.73	123.31	67.34	52.73	22.31	42.79	25.15	42.23	7.85	8.15	6.5	67.37	26.35	36.8	38.52	35.26
ATP2C1	1.95992	0.00189373	0.220242	124.12	43.42	251.03	470.22	58.33	40.55	88.63	51.31	68.94	16.86	16.23	24.81	27.1	19.13	81.55	70.96	30.09
UTP14A	1.67776	0.00196827	0.220242	220.08	169.34	133.08	575.16	92.4	93.26	74.37	95.57	55.97	88.8	107.36	67.9	182.44	23.49	36.78	60.83	50.82
PIP4K2A	1.383	0.00199678	0.220242	102.99	135.45	195.25	141.29	80.26	51.7	37.7	33.2	122.46	57.93	39.3	59.27	43.01	32.19	107.03	43.59	42.53
ABCD4	2.63968	0.00210306	0.220242	43.11	26.48	128.74	279.96	38.08	25.35	79.45	13.08	35.31	1.41	2.38	1.11	6.52	16.2	21	29.4	8.31
MARCH2	-1.75203	0.00215091	0.220242	132.86	67.76	64.7	39.31	259.34	468.31	197.65	240.43	188.68	264.79	159.29	179.91	234.82	379.23	823.06	56.77	184.57
IDI1	1.68025	0.00215985	0.220242	68.69	193.5	41.35	53.37	34.85	17.24	34.64	53.31	19.77	9.14	36.96	52.78	12.13	19.1	13.1	15.21	17.64
SNRPD1	2.65762	0.00221937	0.220242	222.7	165.11	124.97	213.47	79.73	26.36	11.21	10.06	8.55	23.28	50.85	43.13	8.39	13.31	20.99	1109.88	16.61
RPL27	-2.22441	0.00222354	0.220242	226.14	130.21	354.26	601.67	462.74	287.89	1093.14	929.51	809.19	1194.35	4577.75	2009.05	2672.89	6829.52	536.74	2335.46	835.73
NAP1L1	-2.60909	0.00225592	0.220242	13.14	5.32	26.03	43.43	66.39	144.96	146.7	141.84	154.26	102.9	86.6	120.66	91.67	65.61	35.9	857.47	46.68
SNAPC1	2.04863	0.0025656	0.243518	102.25	41.28	94.53	42.68	35.82	26.35	10.19	2.01	7.7	6.57	51.91	6.5	8.39	8.95	47.37	36.49	35.26
KIAA1551	-2.70792	0.00277943	0.256684	9.63	54.01	17.94	107.47	132.84	173.34	165.05	368.18	655.07	439.41	651.73	439.45	55.17	473.54	41.16	53.73	200.12
PPP2R3C	1.37153	0.00289365	0.259865	113.61	55.05	131.38	133.15	68.13	27.37	32.61	39.23	68.98	28.4	32.37	33.42	26.17	37.96	36.79	104.4	23.86
RBFA	-2.74819	0.00298258	0.259865	44.83	13.79	6.25	17.15	57.46	124.68	282.18	65.39	117.18	122.17	531.6	618.08	67.33	48.19	46.43	53.73	84
CEP95	1.91947	0.00304202	0.259865	59.08	12.72	73.89	45.24	9.69	10.14	11.21	14.08	10.32	9.13	11.6	17.26	3.71	23.34	6.08	49.66	2.09
SPDL1	2.24089	0.00319326	0.2622	40.49	58.18	31.46	88.06	24.57	3.05	1.03	11.06	3.39	20.67	62.23	35.55	5.58	6.04	6.08	60.81	6.24
AGL	-2.60103	0.00322282	0.2622	50.13	6.38	4.45	17.97	151.67	60.82	37.7	68.41	112.05	114.36	25.46	36.66	65.47	36.55	161.47	342.58	162.76
ALDH18A1	1.61336	0.00345371	0.264741	216.68	155.54	131.33	37.69	17.77	35.48	18.34	30.18	37.94	154.08	45.06	42.04	72.96	32.19	23.62	32.44	40.45
RPA2	2.38225	0.00348042	0.264741	395.67	19.08	101.64	209.61	73.88	12.17	33.62	9.06	62.97	1.41	12.77	9.73	40.2	14.77	46.44	30.42	29.05
PINK1	-2.35426	0.0034865	0.264741	52.75	121.74	35.02	14.69	86.64	422.69	118.19	181.07	245.61	203.19	791.38	1031.79	148.73	35.12	194.69	161.18	396.07
RERE	-2.92816	0.0037067	0.266367	4.34	11.67	3.55	22.9	59.12	110.49	44.83	61.37	116.38	120.69	254.66	147.51	23.36	11.86	16.6	146.97	58.07
NDUFV3	-1.92453	0.00371819	0.266367	87.07	76.23	80.88	76.26	145.85	236.18	122.26	239.42	121.47	428.1	707.33	780.95	108.49	1300.43	222.74	154.08	955.95
FBXL17	-2.40111	0.00374177	0.266367	4.34	4.26	4.45	4.84	20.21	40.54	23.44	54.32	11.14	18.06	39.17	24.78	67.46	6.03	36.88	9.13	60.09
RFWD3	1.49423	0.00433439	0.302257	46.76	33.85	23.38	40.34	17.85	16.22	9.17	19.11	8.57	24.42	6.99	4.35	6.52	7.47	21.92	14.2	20.74
FAM204A	-1.55206	0.00447377	0.304504	134.62	82.58	196.02	25.36	197.73	196.66	298.5	347.05	99.04	241.7	316.17	255.31	259.15	737.8	149.07	298.01	223.97
LOC101749375	2.22999	0.00458975	0.304504	54.69	46.53	7.15	57.67	7.4	2.03	1.03	1.01	6.08	2.71	9.3	7.58	4.65	17.56	21.03	21.29	29.03
LRP12	-2.4926	0.00463396	0.304504	5.22	77.24	8.04	7.3	106.13	185.5	65.21	207.23	112	157.58	89.92	52.79	24.3	23.45	26.27	71.97	43.55
MTRR	-2.14898	0.00485448	0.312977	21.1	12.72	9.85	2.38	40.45	79.07	141.6	96.57	49.07	25.72	29.99	25.86	24.32	13.25	37.76	37.5	42.49
ACOT8	-2.16394	0.00542864	0.343513	11.38	13.79	7.14	35.26	72.88	285.84	104.94	63.38	109.42	52.68	112.89	63.53	27.11	26.33	21.88	43.59	101.57
CDV3	-1.49815	0.00580225	0.354369	109.98	47.66	82.69	36.03	137.78	140.9	100.86	119.71	157.71	223.67	485.65	414.67	285.36	72.91	301.78	126.71	143.1
NELFB	1.41431	0.00580763	0.354369	166.41	119.59	210.52	160.99	124.08	42.58	83.54	27.16	112.06	60.52	80.81	112.03	84.19	14.77	49.95	44.61	49.78
TMCC1	-1.63695	0.00605392	0.357605	90.6	163.01	133.95	87.76	311.16	1038	284.25	1244.37	361.02	361.18	461.52	401.79	60.78	255.95	298.22	155.09	766.19
KLF3	-1.8022	0.00636734	0.357605	97.64	86.81	44.91	38.49	113.41	207.8	190.51	229.36	95.6	289.27	402.71	410.41	96.33	1579.92	102.57	120.63	184.57
RBM34	1.54311	0.00654815	0.357605	374.24	148.17	272.56	134.62	42.07	54.74	81.5	157.93	69.78	68.25	52	157.27	114.12	29.31	23.62	181.44	86.07
BSG	-1.81074	0.00657046	0.357605	456.77	214.88	79.98	216.64	245.49	2204.73	661.19	960.69	904.83	1217.22	2031.93	958.72	121.59	357.85	983.29	334.51	1095.95
AKR7A2	1.61272	0.00666733	0.357605	35.26	15.89	39.63	32.9	8.14	6.08	5.1	5.03	4.28	3.99	19.64	11.88	14.95	7.47	11.36	52.69	10.38
DDX20	1.23743	0.00671563	0.357605	176.95	169.33	108.8	252.18	65.66	33.46	66.22	69.41	41.33	74.66	128.1	137.88	82.31	61.25	43.8	142.92	75.7
PRCC	-1.22468	0.00678099	0.357605	66.84	113.26	74.59	100.91	120.69	403.44	258.77	228.35	157.66	191.55	334.56	215.44	423.88	101.94	108.72	200.7	166.94
MTIF3	-3.6146	0.00685155	0.357605	3.47	6.38	6.25	17.15	38.83	122.65	48.91	134.8	26.65	543.34	716.26	789.4	28.03	27.86	69.23	30.42	96.44
EXOC1	1.14688	0.00687262	0.357605	90.64	129.11	231.21	248.95	72.1	74	66.23	101.6	124.13	91.32	47.38	63.58	49.56	46.72	50.82	110.49	87.1
USP48	1.53521	0.00700041	0.357605	1536.05	1071.03	1740.27	235.53	454.71	336.54	311.75	360.13	411.92	198.11	341.64	350.13	474.31	392.71	313.08	119.62	267.53
ITGAV	1.98084	0.00701186	0.357605	50.3	19.06	17.97	78.42	39.91	10.14	10.19	7.04	15.49	2.7	1.22	1.11	11.2	27.55	23.69	6.09	6.24
FAM168B	-1.56322	0.00713766	0.358667	286.91	200.05	226.59	25.36	538.18	453.11	502.26	488.9	365.35	254.61	563.08	439.5	485.57	340.26	617.57	111.51	496.65
GGCT	2.53935	0.00731511	0.362047	118.95	56.09	140.43	15.51	1.55	3.04	14.24	0	3.42	14.28	78.42	76.46	12.13	4.58	45.59	19.27	25.94
GPATCH2L	-1.60939	0.00767005	0.362047	44.84	24.37	19.73	22.08	53.44	159.14	18.35	73.44	90.49	84.85	113.05	84.03	53.31	133.53	67.52	180.42	100.57
DDX52	1.21894	0.00776743	0.362047	60.76	42.34	89.11	96.23	15.31	39.53	48.9	31.19	63.82	27.09	35.8	29.11	29.92	10.4	28.91	23.32	29.04
EFTUD1	-1.50247	0.00781832	0.362047	15.8	24.35	15.25	9.77	88.37	86.16	46.87	67.4	49.08	46.17	36.91	34.47	24.31	19.04	30.69	48.65	43.54
TBC1D9B	1.70345	0.00782639	0.362047	226.25	215.89	180.76	565.29	145.87	130.77	100.86	255.51	124.93	33.57	28.93	36.66	138.45	33.67	60.47	43.59	174.19
NDRG1	2.29515	0.00784064	0.362047	708.02	305.83	238.33	126.38	72.08	179.41	41.78	60.36	172.41	114.5	3.53	43.13	60.78	175.94	35.02	156.1	12.46
CKAP2L	-3.01851	0.00800254	0.364596	2.58	4.26	8.94	3.2	21.82	61.83	34.64	25.15	39.64	253.5	31.21	78.61	88.91	26.35	26.26	2.03	92.26
SASS6	1.76856	0.00835695	0.37186	73.08	55.04	47.65	69.81	16.27	5.07	19.35	7.04	5.12	37.36	46.19	37.73	17.75	219.73	6.96	15.21	14.53
FBXL5	-1.13753	0.00837964	0.37186	98.52	231.79	138.45	84.47	306.35	362.9	251.64	478.84	263.67	344.43	139.69	220.84	284.41	562.15	183.29	220.98	278.91
FAM219A	-2.41145	0.00870902	0.375703	40.58	0.02	3.55	5.66	19.37	29.4	66.21	34.2	56.04	53.62	16.19	18.32	37.46	16.09	23.69	13.18	10.38
RABEP1	-1.34447	0.00874032	0.375703	38.69	51.87	50.34	9.76	89.12	93.26	140.59	96.57	86.15	70.69	86.51	81.85	72.98	29.26	85.99	69.94	72.58
SLC10A4	3.72739	0.00889258	0.375703	165.43	281.53	51.21	14.69	2.43	1.02	0	4.02	2.59	0.11	0.06	0.03	1933.28	19.12	556.21	2.03	14.53
SLC9A3R2	-1.94993	0.00899465	0.375703	167.19	189.47	100.67	8.95	97.17	630.5	567.45	291.73	127.48	384.31	291.97	261.78	515.53	103.44	778.2	113.54	383.63
TMEM175	2.19172	0.009016	0.375703	14.02	26.48	41.35	163.73	12.27	6.08	4.08	2.01	6.02	281.54	4.69	6.5	2.78	10.4	17.49	4.06	17.64
SEH1L	-1.51456	0.00933326	0.381261	78.28	83.63	70.1	26.18	154.78	161.18	193.57	256.52	105.95	109.36	191.56	128.21	37.39	606.66	225.44	273.68	159.68
ADK	-2.37624	0.00937252	0.381261	37.79	52.95	196.02	3.21	34.76	161.18	374.89	169	99.91	163.34	105.08	168.07	116.92	1100.46	520.26	105.43	181.46
PIKFYVE	1.30271	0.00969764	0.382607	110.03	165.07	73.72	318.9	102.98	70.96	36.68	55.33	99.99	47.68	51.99	39.89	132.86	19.13	56.09	38.52	76.74
DPH5	1.4999	0.0099152	0.382607	26.37	26.48	91.83	145.72	22.69	11.16	18.34	27.16	24.13	6.57	35.8	49.55	17.75	14.75	9.59	44.6	13.5
GIN1	-2.30869	0.00995392	0.382607	13.14	3.2	16.14	12.22	19.36	103.39	39.74	79.47	28.38	95.01	233.85	128.12	15.87	24.92	18.36	88.18	54.96
RECQL	1.26953	0.0100377	0.382607	34.32	69.81	44.08	76.52	15.33	21.29	43.8	12.07	51.78	30.89	30.03	26.95	14.94	33.48	16.62	8.12	17.64
ANAPC10	-2.3393	0.0100914	0.382607	23.71	28.6	4.45	8.12	72.08	63.87	83.54	223.32	59.41	15.57	119.88	133.49	99.2	104.4	30.65	9.13	97.45
GUCD1	-2.1556	0.0102769	0.382607	27.23	24.37	20.63	4.02	56.75	62.85	18.35	31.19	68.11	68.21	201.8	104.49	364.11	75.7	53.46	26.36	116.12
CRISPLD2	2.14102	0.0102808	0.382607	19.35	20.12	27.89	49.44	7.38	4.06	4.08	0	3.43	2.71	1.22	2.19	39.33	6.02	33.38	36.48	12.45
HIC2	-2.28049	0.0103014	0.382607	147.85	83.63	23.33	2.39	112.62	284.83	73.36	127.76	80.96	167.14	77.38	78.67	184.31	352.88	310.59	39.54	467.57
MGAT4C	2.34015	0.0108379	0.398205	65.08	366.12	126.78	640.91	13.68	93.26	14.27	449.65	7.69	110.63	9.31	22.66	21.48	141.08	122.77	25.35	86.07
FAM175A	-2.10121	0.0111372	0.399195	6.1	9.55	15.24	31.96	76.96	107.45	138.55	112.67	42.17	21.97	146.29	176.49	22.43	26.34	21	30.41	71.53
UBE3C	-1.99755	0.011237	0.399195	52.77	21.2	16.14	16.33	123.98	144.96	160.97	115.69	118.9	175.84	72.72	115.24	72.03	7.49	138.65	41.57	209.4
CHSY1	1.31944	0.011291	0.399195	41.39	55	26.06	52.64	33.38	16.22	8.16	11.07	10.3	34.7	13.91	9.73	15.88	8.94	15.74	59.8	18.68
BLMH	-1.67661	0.0113321	0.399195	9.62	20.14	45.84	73.08	224.55	152.05	110.03	194.15	141.3	73.26	31.22	32.35	114.18	71.22	122.01	70.96	67.4
OTUD6B	1.81713	0.0115224	0.401755	162.29	61.36	108.06	27.86	76.21	38.52	26.5	108.64	52.54	19.4	17.38	4.35	6.52	17.64	4.33	28.39	9.35
KIAA1467	1.71689	0.0118567	0.406257	280.04	124.89	304.1	99.31	68.86	106.43	49.93	67.4	87.9	114.43	84.28	94.81	28.03	7.49	78.91	8.12	104.73
DSCC1	1.9917	0.0118943	0.406257	7.88	15.87	61.48	16.44	1.54	6.09	9.17	4.03	22.56	0.1	2.38	1.11	3.71	5.99	6.09	27.36	3.13
MRPL19	-2.80746	0.0121121	0.406257	7.86	2.14	3.55	62.33	8.82	32.44	42.79	53.31	31	115.68	268.66	285.34	107.59	24.94	51.7	190.56	48.75
ZNF346	-1.30223	0.0124857	0.406257	68.61	47.65	88.1	82.04	217.99	243.28	500.21	178.06	203.34	117.03	236.48	273.55	167.47	241.07	59.59	62.85	114.06
SUPT20H	1.08762	0.0125927	0.406257	117.99	91.01	120.55	110.06	52.66	31.43	61.13	74.44	63.77	14.28	91.15	61.42	72.03	53.92	61.37	31.43	49.78
LOC427001	1.15981	0.0128215	0.406257	88.03	66.69	117.85	133.93	43.77	48.65	20.38	53.31	24.08	25.84	49.67	48.5	54.25	27.83	68.4	149	35.27
PLSCR1	2.75501	0.0131608	0.406257	35.15	84.69	214.94	773.91	25.18	10.14	2.05	3.02	44.98	51.56	4.69	3.27	5.58	370.36	126.27	29.4	390.86
IQCE	1.23902	0.0133404	0.406257	115.43	45.52	95.4	67.36	78.72	23.32	45.85	22.13	50.85	23.26	12.77	11.89	72.99	29.23	41.2	27.37	35.26
MCAT	-1.77303	0.0133786	0.406257	21.07	26.48	18.84	68.14	172.6	367.96	260.8	190.13	86.11	60.45	70.39	93.69	62.68	19.12	51.73	121.63	127.5
RIT1	1.59797	0.0134376	0.406257	254.39	376.73	340.89	292.33	61.51	180.43	172.17	302.79	36.12	286.57	190.42	192.83	63.59	40.94	62.22	43.59	97.48
MITD1	1.59336	0.013561	0.406257	201.1	23.31	31.45	40.21	12.12	5.07	15.28	7.04	33.74	11.71	17.38	7.58	53.33	60.94	22.76	13.18	15.57
C1H7orf55	-3.50826	0.0137564	0.406257	4.35	0.02	3.55	18.79	20.24	23.31	32.59	16.1	11.15	34.85	156.91	110.96	24.29	607.35	12.22	369.96	37.34
DARS2	1.21067	0.0138801	0.406257	106.55	63.51	75.54	152.88	62.48	26.36	27.51	20.12	61.23	47.64	25.46	50.65	87.95	14.77	89.49	25.35	56
RBMS1	1.78925	0.0139181	0.406257	155	47.65	130.44	252.39	106.24	56.77	73.35	40.24	72.38	15.57	7	10.81	69.22	14.77	42.06	165.21	7.28
ST3GAL6	3.11303	0.0139269	0.406257	340.79	174.62	207.77	179.01	113.58	29.4	87.61	10.06	72.39	1.41	0.06	0.03	217.08	61.26	238.65	11.16	122.35
TPCN3	1.94603	0.0140523	0.406257	38.8	25.4	19.77	20.51	2.43	3.04	3.05	1.01	0.82	3.99	21.93	29.07	41.21	13.23	4.33	29.39	3.13
LRRC59	1.49064	0.0142293	0.406257	235.98	116.43	248.29	373.05	115.85	286.86	122.26	150.9	168.89	24.57	55.46	49.59	84.18	23.49	80.66	56.77	51.86
KIAA0586	1.34959	0.014253	0.406257	28.16	69.77	42.31	32.03	20.26	18.25	21.39	13.08	19.82	25.74	25.4	22.64	14.95	3.12	10.47	4.06	33.18
NXPE3	-2.40788	0.0144051	0.406257	6.1	5.32	1.75	6.48	48.64	88.18	7.14	20.12	45.67	74.16	10.45	11.88	9.33	109.3	15.75	9.13	65.28
ZADH2	1.79256	0.0144094	0.406257	29.88	42.34	44.05	157.15	12.1	22.3	13.25	27.16	12.03	9.14	11.62	11.89	19.62	176.33	4.33	71.97	2.09
RNF34	1.24667	0.0144388	0.406257	167.24	283.59	277.95	238.99	113.42	162.19	188.47	188.11	111.13	81.09	72.76	96.97	90.73	20.58	93.81	81.1	139.98
GAB1	-2.45706	0.0144813	0.406257	3.46	2.14	7.14	32.82	26.66	94.27	55.02	86.51	70.66	57.72	97.86	87.16	47.73	8.94	7.83	49.67	8.31
SPPL2B	-1.03061	0.0144997	0.406257	43.96	47.65	70.13	26.19	73.71	82.11	112.06	87.52	118.94	84.85	96.92	77.57	121.64	155.24	98.25	46.63	72.59
ZDHHC20	1.5415	0.0146167	0.406257	21.97	21.18	43.2	131.1	38.25	10.14	2.05	9.06	28.49	16.81	10.46	10.81	12.13	10.38	25.42	29.4	12.46
DNAJC9	-2.25368	0.0147726	0.406257	8.74	7.44	6.25	14.7	81.84	122.65	83.54	66.39	77.54	29.61	134.59	67.8	13.07	20.5	13.98	64.86	7.28
ITFG2	1.46376	0.0149017	0.406257	86.26	38.12	219.58	136.38	55.19	40.55	8.16	42.25	24.09	81	20.85	43.12	20.55	23.48	32.4	180.42	42.53
TRMT1L	-1.47068	0.0149421	0.406257	5.22	15.9	19.75	22.11	29.94	22.31	56.03	43.26	52.59	41.13	34.64	40.93	23.37	16.18	45.63	110.46	50.8
BET1	-1.51465	0.0149805	0.406257	19.32	11.67	25.15	19.63	91.59	75.01	90.67	47.28	107.74	27.08	23.13	60.3	17.75	46.49	64.09	106.41	36.29
POMGNT1	2.19424	0.0152852	0.408001	12.36	5.31	10.81	29.93	7.32	3.05	1.03	2.01	13.92	0.09	0.05	0.03	21.59	7.33	4.34	3.05	0.01
SNRNP40	1.21024	0.0154508	0.408001	59.01	32.82	108.05	88.83	42.94	34.47	42.79	24.15	74.18	18.12	12.77	21.57	38.35	8.95	26.28	36.49	26.97
GOPC	-1.01783	0.0154893	0.408001	71.28	51.88	52.13	20.44	83.45	86.16	92.71	106.63	89.61	97.67	85.4	88.33	98.24	42.34	86.84	123.66	115.08
AK6	1.33409	0.0155224	0.408001	111.85	74.08	189.92	39.35	38.07	58.79	22.42	60.36	25.81	20.7	110.7	63.56	43.95	19.12	10.46	50.69	21.79
C4H4ORF29	1.85148	0.0157199	0.408639	17.55	64.55	61.16	161.26	3.17	8.11	17.3	2.01	4.27	39.91	35.82	38.8	46.77	7.49	49.99	24.33	36.3
TRNT1	-1.37744	0.0157859	0.408639	80.95	37.07	41.32	15.51	66.41	90.22	32.61	185.09	60.28	147.74	141.9	158.32	57.98	143.81	87.69	74	189.72
APOA1BP	-2.12383	0.0161643	0.411386	2.58	12.73	2.65	28.68	36.46	38.52	24.46	30.18	49.15	7.85	24.29	14.04	25.24	164.48	18.37	115.53	59.09
NSUN5	1.47247	0.0162617	0.411386	89.79	134.38	133.15	98.54	93.32	48.66	37.7	45.27	30.98	6.57	9.31	16.2	113.22	126.27	39.42	63.86	60.15
CDC42BPB	1.22901	0.0163183	0.411386	152.28	147.11	244.68	347.54	190.5	113.53	153.84	115.69	145.63	155.51	47.38	43.13	70.14	32.21	73.63	59.81	96.44
LOC419074	1.7457	0.0164173	0.411386	191.08	154.5	73.71	207.86	77.9	10.14	4.08	57.34	81.94	46.4	65.83	30.2	130.99	8.95	75.4	106.43	79.85
LPIN2	-1.58032	0.0164939	0.411386	120.52	121.74	177.11	45.06	363.92	111.51	551.15	179.06	426.59	524.46	274.7	317.8	348.01	2633.61	153.44	162.19	113.04
NAA20	1.64896	0.0169719	0.420169	153.14	67.76	115.08	413.22	40.52	37.51	34.64	23.14	47.42	127.32	33.54	61.44	12.13	629.61	30.64	62.85	38.38
POC5	-2.07631	0.0172107	0.420169	0.83	3.2	1.75	7.34	27.62	11.15	7.14	32.19	10.29	5.25	29.82	14	13.1	39.81	2.58	6.09	11.41
CCT6A	1.32165	0.017215	0.420169	324.84	135.49	447.05	248.78	86.68	63.87	261.8	46.28	74.07	118.36	111.99	105.6	201.14	117.92	80.64	291.93	46.68
FEZ2	1.20753	0.0173973	0.421606	111.82	231.67	119.65	43.45	35.59	98.32	65.2	28.17	76.71	24.56	65.8	72.18	30.84	14.77	49.96	53.73	51.85
CTNS	1.51964	0.0176675	0.42415	47.58	24.35	19.76	105.51	12.9	9.13	73.32	7.04	10.28	14.25	9.3	10.81	30.87	8.93	9.59	49.66	4.17
BAMBI	2.28458	0.0178463	0.42415	12.26	57.17	21.53	865.92	21.95	2.03	11.21	15.09	19.85	25.85	63.52	65.73	3.71	16.22	2.58	12.17	4.16
CPD	1.4696	0.0178746	0.42415	141.72	298.38	139.4	176.58	77.76	127.72	84.56	104.62	98.23	63.1	20.85	23.74	82.31	13.31	222.01	32.44	114.06
POLH	-1.45831	0.0180016	0.424217	36.91	89.97	20.63	25.36	40.45	85.15	68.26	116.69	102.56	108.01	259.48	194.94	86.06	32.21	62.23	271.64	115.09
LOC423499	1.14782	0.0181452	0.424672	94.14	276.19	117.79	378.74	52.61	162.18	66.23	119.71	50.79	117.03	80.83	66.82	62.65	139.6	46.43	72.99	156.57
MNAT1	1.25455	0.0182981	0.425337	195.48	104.78	431.07	54.11	66.4	90.22	213.93	52.31	87.01	29.71	64.67	52.81	52.37	32.2	56.97	49.67	58.08
TANK	1.3135	0.0185027	0.427187	59.14	49.69	13.46	38.68	18.61	28.38	8.16	19.11	35.39	14.23	5.84	7.58	26.2	10.36	8.72	16.22	7.27
KIAA0930	1.30524	0.0189447	0.432396	36.06	57.15	44.05	162.1	43.09	11.16	14.27	16.1	23.26	45.03	23.14	23.73	68.31	6.04	26.27	46.63	33.19
GSTO1	1.77927	0.0189814	0.432396	88.12	27.54	55.77	98.71	25.07	92.23	11.22	22.13	22.36	2.7	1.22	5.42	28.05	17.64	18.37	124.66	23.86
IFT74	-1.79301	0.0191692	0.433782	3.46	5.32	17.99	3.2	55.19	16.22	26.49	33.2	37.92	6.54	20.75	10.79	5.59	40.17	21.95	28.37	22.8
RER1	1.69433	0.0196961	0.438409	313.4	61.41	511.84	515.84	159.69	35.49	268.94	46.28	140.46	24.57	55.47	75.44	74.82	325.42	134.17	52.72	31.12
WDR37	1.44598	0.0197046	0.438409	87.24	37.05	74.7	88	35.63	46.63	32.6	50.3	33.58	14.27	30.04	35.56	51.46	6.04	35.06	2.03	24.9
TMEM186	-1.53448	0.0198016	0.438409	13.15	21.19	17.04	16.34	76.17	126.7	51.96	77.46	55.98	75.61	34.64	73.19	16.81	53.66	11.34	54.73	43.55
CCNYL1	1.09453	0.0199474	0.438409	77.51	87.81	72.88	35.26	37.3	16.22	34.64	24.14	40.52	43.74	21.99	20.5	25.24	13.3	37.69	95.27	24.9
SHPRH	1.0493	0.0200152	0.438409	98.61	159.75	107.05	42.63	73.86	33.45	35.66	26.16	37.03	46.37	35.83	29.12	59.86	75.61	65.77	24.33	76.73
PCMTD2	-1.58509	0.0203675	0.443284	87.98	136.53	103.4	7.3	302.32	228.08	314.8	317.88	177.48	138.83	139.63	184.18	240.49	133.76	37.66	76.03	146.19
POLR3H	1.49682	0.0205737	0.444939	48.53	53.9	45.05	11.43	28.4	11.16	23.43	14.09	27.6	1.41	6.99	4.35	9.33	8.91	10.48	34.46	9.35
PSMF1	-1.63474	0.0210626	0.449684	185.69	161.95	94.38	25.36	431.96	879.86	649.98	355.11	372.24	146.64	278.1	304.84	452.86	602.71	209.62	28.39	129.62
ARHGEF12	1.84798	0.0211574	0.449684	498.22	303.76	254.47	1189.19	201.05	94.28	293.39	41.25	104.23	99.12	72.78	67.91	401.36	19.12	325.4	376.06	184.58
LOC107049031	-2.64157	0.0211879	0.449684	17.55	0.02	24.25	16.34	67.2	370.98	71.32	127.76	27.51	44.97	11.61	8.66	97.38	52.24	35.07	25.35	111.92
YARS2	0.931426	0.0213254	0.449808	67.8	110.02	46.75	61.59	34.02	38.52	24.46	41.24	35.32	66.8	43.88	52.79	34.6	22	22.75	39.54	26.97
CGGBP1	-1.59513	0.0216171	0.453164	49.23	79.4	17.93	40.14	57.47	145.97	118.18	231.37	74.06	128.59	324.11	423.22	97.28	27.85	115.76	49.68	307.91
UMPS	1.50821	0.0217756	0.453702	119.77	144.94	85.45	27.83	6.4	20.28	22.41	48.28	9.42	36.1	35.83	111.99	23.36	8.95	68.41	20.28	97.45
DDB2	1.988	0.0222047	0.459755	45.86	42.3	16.16	27.1	5.61	21.28	2.05	23.13	1.66	0.11	1.22	1.11	17.76	20.42	45.7	32.43	15.56
DCAKD	1.58392	0.0223352	0.459755	54.62	50.78	34.17	21.29	5.59	16.22	11.21	21.12	24.17	9.13	2.38	4.35	8.39	17.62	6.08	174.29	12.46
ZCCHC8	1.28436	0.022507	0.460517	74.77	107.96	117.8	515.3	46.15	75.01	55.02	86.51	57.72	97.76	68.14	134.65	52.36	17.68	32.39	159.14	33.2
FASTKD2	-1.88928	0.0228573	0.464901	7.86	6.38	3.55	11.42	14.51	31.43	93.7	29.17	12.86	25.75	72.5	41.99	10.26	23.35	9.59	105.39	12.46
PSMB4	-1.64358	0.0235138	0.471507	52.75	60.36	54.8	137.84	163.67	442.97	156.9	279.66	112.83	181.36	497.31	427.65	235.74	30.76	115.72	1736.33	153.47
HIST2H4B	1.72458	0.0236385	0.471507	94.15	189.42	25.13	554.81	8.01	30.41	162.97	14.09	27.53	16.86	79.67	168.02	48.62	72.84	42.04	22.31	32.16
ATF6	1.56354	0.0238355	0.471507	232.4	234.94	177.16	574.27	430.6	163.2	87.62	79.47	127.5	73.4	99.3	113.13	132.84	17.67	138.56	17.24	81.93
FEM1B	-1.57482	0.023836	0.471507	127.57	542.91	68.29	38.49	451.42	850.47	315.83	753.46	253.3	318.84	751.09	719.52	289.07	141.23	242.05	50.69	571.29
EEF1D	-1.64702	0.023872	0.471507	249.91	59.3	215.77	835.7	463.55	1119.09	395.29	1016.02	631.65	782.95	999.38	1973.44	449.97	311.36	199.04	5263.85	296.56
NUB1	1.50573	0.024492	0.478586	220.92	362.98	698.06	90.23	168.67	90.22	55.02	116.69	78.39	217.26	165.05	202.53	16.81	174.55	70.11	38.53	126.51
EDC4	1.13775	0.0245105	0.478586	795.16	260.34	155.55	108.3	154.82	132.79	97.81	137.82	121.49	109.37	98.15	84.06	167.45	40.94	174.53	71.98	132.73
TCEANC2	-1.55522	0.0247332	0.48019	23.72	12.73	7.14	16.34	29.11	89.19	44.83	45.27	27.53	85.88	57.66	90.41	18.68	71	30.67	9.13	58.05
CCDC14	1.84713	0.0252589	0.486359	29.07	49.69	8.95	33.72	2.35	7.1	12.22	18.1	4.26	1.41	8.15	0.03	7.46	6.03	7.84	16.22	90.11
CSE1L	1.18309	0.0253859	0.486359	37.88	27.52	50.42	38.63	16.18	8.12	31.57	16.1	22.41	15.53	7	5.42	15.88	46.3	14.87	46.62	13.49
TPRA1	-1.08312	0.025478	0.486359	40.44	39.18	42.23	38.51	98.08	47.65	146.69	53.32	67.19	54.08	60.05	90.49	113.22	119.1	128.98	212.85	46.67
EDEM2	1.10639	0.0259862	0.49234	163.74	249.72	204.19	91.9	58.3	74	84.56	125.74	92.2	93.91	106.19	185.25	50.49	16.22	63.98	90.22	87.11
RP3-461F17.3	-1.77514	0.0260795	0.49234	10.51	3.2	14.35	8.12	63.38	15.21	22.42	20.12	26.69	5.28	70.25	63.5	20.56	30.58	24.53	113.5	16.6
GTPBP4	-1.587	0.0262646	0.493111	96.76	21.2	76.39	179.73	83.39	173.34	389.16	366.17	80.94	255.85	507.66	643.02	325.58	209.48	62.21	788.6	64.3
CCDC77	-1.61159	0.0264097	0.493126	3.46	2.14	5.35	27.97	35.73	13.18	20.38	25.15	20.66	12.93	27.65	22.62	14.96	61.64	19.29	6.09	15.56
ACRC	-1.34745	0.0267014	0.493763	9.64	33.84	4.45	4.02	24.29	25.34	29.54	29.17	26.7	49.79	15.04	18.32	17.77	26.09	20.17	13.18	19.7
RPL8	-2.89013	0.0267329	0.493763	2.59	1716.7	2082.68	1774.82	1532.61	3402.91	3057.34	2865.98	2308.63	2807.68	4581.4	6431.08	2869.32	23897.8	476.22	2885.88	661.54
ABHD12	2.4231	0.0270948	0.497367	188.31	19.08	119.55	3860.26	102.07	79.07	409.52	33.2	129.24	11.7	9.3	8.65	64.52	56.94	12.22	20.28	8.31
RP13-512J5.1	1.02762	0.0273103	0.497367	80.06	137.58	341.9	173.28	88.32	61.84	99.84	117.7	100.82	43.84	105.04	110.96	43.94	51.08	119.28	113.53	36.31
DBF4	1.48605	0.0273646	0.497367	21.1	13.78	38.7	70.04	3.17	2.03	10.18	15.08	3.4	7.84	32.29	19.41	6.52	11.81	29.83	29.4	16.6
ZNF618	1.91835	0.0277958	0.50253	42.23	280.2	25.14	101.95	18.55	111.5	34.65	122.72	57.71	3.99	1.22	2.19	22.43	8.95	16.61	17.24	49.77
MRPL3	1.48412	0.029059	0.511864	59	25.42	104.44	38.56	39	16.22	21.4	5.03	28.46	5.28	5.85	7.58	14.94	8.95	35.06	172.28	22.82
PPP1R26	1.71869	0.029143	0.511864	54.56	26.48	76.46	100.27	4.82	13.17	3.06	6.04	3.4	65.54	68.07	45.26	48.64	7.49	74.58	8.12	71.54
LSG1	1.09238	0.0295148	0.511864	51.91	141.76	87.25	84.6	42.12	51.7	60.1	33.2	38.75	34.81	30.07	22.66	55.19	7.49	39.43	120.61	57.03
POLR1A	-1.23995	0.0298198	0.511864	26.39	10.61	18.86	5.66	26.7	30.41	34.64	32.19	53.47	41.05	19.66	26.94	48.68	10.38	34.22	49.66	30.07
SMG7	0.99263	0.0300826	0.511864	131.18	141.8	136.72	152.78	108.62	101.37	91.69	81.48	81.84	59.23	66.97	59.27	80.45	14.77	92.09	38.52	118.2
TBC1D20	1.16025	0.0301032	0.511864	67.76	37.07	60.23	298.52	23.47	42.57	21.4	26.16	28.43	52.78	26.61	19.43	98.25	30.73	64.01	62.85	42.52
ZFAND3	-1.27579	0.0302653	0.511864	74.8	60.34	44.03	13.04	80.17	169.28	143.65	163.97	111.14	70.75	119.96	127.08	143.18	17.67	112.31	70.96	69.48
SGCB	-1.87747	0.0304023	0.511864	33.39	31.78	10.74	9.76	70.48	86.16	57.06	112.67	72.37	109.19	118.8	190.57	17.74	10.4	125.49	15.21	212.5
PAIP2	-0.987927	0.0305494	0.511864	235.84	158.78	153.73	316.84	215.53	418.65	491.04	273.62	280.91	253.35	391.23	381.35	453.74	1406.49	437.68	514.94	397.12
IKZF5	-1.44554	0.0305751	0.511864	91.48	226.51	86.28	36.85	95.58	121.64	99.85	282.67	92.16	624.61	1055.65	1065.25	195.51	235.68	173.62	176.38	281
ARIH2	-1.16657	0.0305972	0.511864	141.69	62.47	93.49	46.71	217.18	168.27	436.03	192.14	294.72	83.67	101.6	90.52	126.29	580.43	123.65	283.81	99.55
SLC9A1	1.72624	0.030657	0.511864	132.14	41.29	23.34	257.5	69	32.44	7.14	59.35	24.95	80.93	1.22	6.5	15.87	11.86	28.02	59.81	51.85
MGME1	1.62294	0.0308076	0.511864	213.12	139.69	227.63	16.33	21.84	52.7	14.27	26.16	18.92	160.56	126.91	151.86	43.01	8.95	20.11	14.2	22.83
LIG4	-1.45099	0.0308204	0.511864	33.4	75.14	36.83	11.4	95.58	142.93	149.76	300.78	77.5	146.28	81.92	76.48	33.65	59.68	31.53	32.44	175.18
KCTD20	-1.49026	0.0311049	0.511864	133.73	135.5	215.79	26.18	222.83	524.06	346.38	330.96	197.29	420.34	300.07	205.78	144.05	1995.6	285.04	45.62	223.98
CLCC1	-0.94222	0.0311176	0.511864	55.4	93.15	80.91	47.54	115.04	125.7	175.23	113.68	227.55	137.52	183.41	219.7	60.79	148.22	125.43	56.77	105.76
RIC1	-1.14681	0.0312854	0.511864	36.91	52.94	38.63	34.4	102.94	112.52	44.83	155.92	37.86	106.67	65.82	45.27	86.06	56.85	94.73	224	206.3
USP1	1.11769	0.03131	0.511864	90.66	296.2	95.33	45.09	42.91	36.5	50.94	99.59	45.64	45.1	73.88	59.27	40.2	17.67	60.49	17.24	99.53
PDK3	-1.02046	0.0313149	0.511864	89.72	96.34	110.57	66.41	141.84	66.91	190.5	131.78	101.66	147.91	459.14	370.52	273.19	238.42	279.83	168.27	117.18
FAM102B	-2.08804	0.0313438	0.511864	12.26	41.3	61.11	28.64	306.38	144.96	419.73	125.75	318	228.57	246.8	130.34	235.82	162.69	29.76	5.07	102.65
CEP128	1.87213	0.0314578	0.511864	38.05	5.31	3.55	63.04	10.55	8.11	6.12	11.06	6.87	1.41	1.22	0.03	0.91	17.34	2.58	5.07	4.16
ACAA1	1.21328	0.0319947	0.51383	95.2	45.51	90.04	38.57	80.32	32.44	57.05	12.07	62.06	18.11	8.15	28.03	34.61	7.49	18.37	45.61	19.71
C1H7ORF60	-1.77376	0.0322971	0.51383	3.46	33.87	1.75	29.54	44.56	70.95	35.66	39.23	31.85	60.21	41.51	30.17	10.26	8.94	26.29	16.22	99.47
TAF2	0.955278	0.0323681	0.51383	96.01	65.61	88.18	67.35	38.85	46.63	56.03	69.41	62.05	32.23	15.08	20.5	66.43	22.01	58.77	25.35	55.99
C1H11ORF73	1.36059	0.0324725	0.51383	73.92	83.61	57.53	117.45	22.65	46.62	14.27	45.27	16.32	24.56	30.07	21.58	25.23	353.31	18.36	130.76	9.35
TMEM106B	2.52245	0.0332106	0.51383	136.47	73.04	59.32	83.72	0.73	0	43.75	0	0.8	63.07	53.14	28.05	30.84	324.58	64.87	35.48	93.32
WDR45B	0.960275	0.0336824	0.51383	64.23	51.88	139.46	182.48	60.8	25.35	70.29	45.27	58.6	28.41	50.82	40.96	51.44	27.83	117.59	60.82	46.67
SMPDL3B	2.13915	0.0337619	0.51383	538.39	16.96	56.62	198.04	46.11	419.63	17.33	38.23	56.82	2.7	7	4.35	2.78	16.22	68.39	9.13	108.87
WDR89	-1.83649	0.0339608	0.51383	6.1	5.32	6.25	27.06	17.74	122.64	34.64	44.26	33.57	20.65	48.41	45.22	14.01	3.12	32.45	115.52	41.47
RDH14	1.3344	0.0341348	0.51383	48.45	37.04	18.85	68.29	8.04	21.28	9.17	19.11	12.91	41.1	8.15	5.42	3.71	17.62	17.5	81.08	38.36
FARS2	-1.89072	0.0344111	0.51383	1.7	4.26	6.25	5.66	6.39	68.91	21.4	32.19	12.01	6.55	9.29	16.17	6.52	115.61	6.08	19.26	24.88
C13H5ORF45	1.32607	0.0348086	0.51383	41.37	50.79	17.95	83.09	11.31	4.06	6.12	34.2	13.78	15.55	33.49	45.24	23.37	92.49	12.22	9.13	11.42
FYCO1	-1.31861	0.0348311	0.51383	63.33	55.06	82.71	8.94	83.47	97.31	34.65	101.6	87.03	120.85	66.99	54.97	92.61	100.4	127.18	407.46	175.22
RPL32	-1.63418	0.0351523	0.51383	937.31	691.14	1135.73	1064.68	2255.65	2569.67	1879.64	3099.36	776.38	3749.95	19839.2	14264.6	1693.32	7621.37	506.91	3479.88	1300.25
METTL20	-1.92204	0.0352356	0.51383	1.7	13.78	4.45	9.78	7.2	84.12	5.1	24.15	77.66	43.5	42.59	11.88	12.14	11.8	40.42	12.17	55.95
CGRRF1	-1.69642	0.0353566	0.51383	37.79	56.12	49.41	13.05	89.13	77.04	97.8	167.99	30.96	230.03	178.87	156.21	78.56	800.83	107.85	15.21	175.23
FAM21A	0.987847	0.0354174	0.51383	213.9	130.19	173.56	381.11	146	60.82	67.24	59.35	71.5	90.1	135.05	110.98	53.3	200.61	185.95	152.05	153.46
NRP1	-2.38853	0.035483	0.51383	1.71	1.08	1.75	104.48	35.62	116.55	15.29	20.12	30.98	16.84	8.15	5.42	22.43	47.97	35.06	28.39	222.78
AZIN1	1.7093	0.035493	0.51383	500.09	68.82	117.77	181.41	35.66	66.89	15.29	24.14	21.5	48.99	19.69	29.12	36.45	187.61	107.84	997.38	32.16
CRYM	1.6854	0.0356569	0.51383	7.95	7.4	2.67	10.79	3.31	2.03	2.04	0	0.83	1.39	1.21	1.11	2.79	20.87	0.83	5.07	0.01
TWISTNB	1.64289	0.0356914	0.51383	109.99	198.95	257.26	96	46.19	73.99	22.42	60.36	15.45	16.86	365.59	288.63	87.92	4.57	28.88	106.44	39.42
TRPC3	1.96749	0.0357842	0.51383	92.37	51.89	15.24	1545.77	24.24	135.81	30.57	26.16	34.43	37.42	5.84	7.58	63.59	13.31	75.38	4.06	45.64
AOC3	1.66534	0.0358322	0.51383	35.37	4.26	31.59	6.5	4.08	4.05	4.07	1.01	0.82	2.7	4.68	1.11	2.78	28.67	21.1	3.05	8.31
PHF11	1.43516	0.0358477	0.51383	88.9	18.02	121.44	269.68	69.95	6.09	22.42	11.07	23.24	105.35	60.04	66.8	14	29.29	38.54	58.8	37.34
WRAP73	1.3039	0.0359152	0.51383	9.67	16.91	22.56	23.97	27.73	6.09	6.12	10.06	10.32	2.69	9.26	2.19	5.59	15.86	2.58	3.05	9.34
ERP29	1.26454	0.036515	0.51383	177.79	520.6	216.75	160.07	162.89	490.6	58.08	94.56	64.57	135.03	162.72	93.75	59.85	71.44	146.46	25.35	106.81
TATDN1	2.04389	0.0367877	0.51383	36.94	21.19	70.17	78.07	3.99	0	21.37	0	8.63	9.14	43.87	40.95	17.75	189.26	21.88	33.45	7.28
NUP107	1.1145	0.0369036	0.51383	36.08	23.3	43.17	142.5	41.39	7.1	37.69	28.17	24.97	21.95	17.37	14.04	15.88	39.26	16.61	42.57	16.61
PLEKHB2	-1.26709	0.0369559	0.51383	69.48	41.31	18.83	220.9	103.68	100.36	387.11	69.41	159.41	140.15	168.48	133.59	388.34	194.75	224.59	77.04	65.34
KIAA1731	0.956933	0.0369574	0.51383	117.13	146	60.24	49.21	52.71	32.44	36.68	60.36	24.94	65.59	58.88	48.5	31.78	17.67	28.01	98.32	60.14
HCFC2	0.845303	0.03706	0.51383	79.2	115.35	139.43	147.05	62.37	90.22	68.26	80.48	76.69	110.51	71.58	49.58	59.86	23.48	70.15	38.52	92.28
HACE1	1.35605	0.0371478	0.51383	61.59	59.28	172.79	97.74	59.24	4.06	58.06	15.09	50.87	38.67	26.61	19.43	40.21	8.95	104.42	65.89	110.93
DRG1	1.60488	0.0373657	0.51383	117.89	147.13	103.37	1274.93	13.69	42.58	68.26	123.73	24.07	57.99	121.23	136.84	174	27.85	77.13	374.03	66.38
DCAF5	-1.25397	0.0373836	0.51383	243.75	421.24	169.01	75.44	232.55	458.18	398.34	666.95	298.13	1014.06	1198.84	971.62	362.98	841.63	271.86	84.14	459.34
KLHDC10	0.880151	0.037438	0.51383	144.39	88.91	101.62	150.31	87.6	45.62	43.81	51.31	61.18	78.47	94.64	101.26	72.96	38	85.94	25.35	114.05
PM20D2	1.30732	0.0375061	0.51383	51.89	202.07	72.83	236.74	68.05	68.93	71.32	61.36	112.07	106.64	26.61	26.97	42.07	17.67	6.96	112.51	40.45
TRAF2	1.60512	0.0375155	0.51383	104.7	559.75	468.68	121.45	293.57	105.43	80.49	131.78	87.85	169.71	32.39	37.74	205.83	190.46	52.57	8.12	52.9
PPP6R3	-1.03926	0.0375641	0.51383	177.75	97.4	207.71	60.66	171.78	157.12	326	222.32	304.22	250.72	135.08	144.38	225.45	1099.33	258.74	326.4	223.97
D2HGDH	-1.62266	0.0377767	0.51383	13.14	40.24	34.13	8.12	38.02	112.51	80.48	78.46	39.59	194.96	218.97	160.43	18.68	16.22	33.28	39.54	50.82
IFIT5	-2.57525	0.0377778	0.51383	180.37	321.77	12.55	224.03	453.84	854.53	347.41	1131.7	292.08	19297.7	4659.78	1383.2	62.65	2668.01	183.26	12.17	1846.67
JOSD1	1.79177	0.0378489	0.51383	164.6	119.61	47.61	752.77	94.04	98.32	88.63	44.26	54.25	13	4.69	4.34	186.19	154.11	68.37	36.5	78.82
SMU1	-1.42028	0.0378523	0.51383	158.38	120.68	154.63	48.34	537.41	330.46	357.59	483.87	256.76	91.42	290.84	206.86	294.69	2184.42	189.41	43.59	463.47
CEP83	1.95609	0.0378944	0.51383	2.58	8.49	9.85	202.51	2.37	4.06	8.14	2.01	7.79	2.71	5.84	2.19	0	4.58	2.57	24.33	4.17
BTF3	-1.0287	0.0382236	0.514938	117.01	197.93	167.23	86.93	204.22	333.5	135.5	334.98	123.18	300.84	518.07	234.86	255.39	1157.66	208.72	263.55	199.09
ORC6	1.27415	0.0382775	0.514938	21.21	17.97	15.31	17.31	23.62	10.14	10.19	4.03	12.92	2.7	5.82	1.11	14.04	4.54	6.98	13.18	4.16
VPS50	-1.10865	0.0384616	0.515386	54.55	22.25	33.23	17.15	75.41	48.66	60.11	51.3	46.51	48.92	79.61	77.56	184.4	126.17	56.11	50.69	23.86
NSA2	-1.33897	0.0389448	0.518606	183.01	219.11	148.33	146.04	182.29	214.9	345.37	870.15	225.73	219.96	2259.16	786.37	752.19	1876.21	136.77	390.26	192.88
PDCL3	1.55914	0.0391241	0.518606	11.38	47.63	107.11	79.71	9.68	9.13	20.37	9.06	14.65	5.28	16.23	3.27	35.53	39.35	25.39	193.57	5.2
NOLC1	1.06704	0.0392773	0.518606	125.96	118.5	120.57	38.52	85.97	56.77	67.24	39.23	46.5	18.14	24.3	15.12	50.51	17.67	67.54	51.7	97.45
ZYX	1.70571	0.039596	0.518606	218.23	170.42	37.72	3585.76	207.64	157.12	31.59	36.22	82.7	145.4	58.93	149.77	72	46.76	151.69	26.36	86.08
DPP8	0.887191	0.0396887	0.518606	73.12	62.42	87.32	39.38	42.12	47.64	57.05	41.25	49.11	29.65	17.38	18.35	39.29	46.52	28.91	16.22	35.26
PARK7	-2.83881	0.0400429	0.518606	1.71	0.02	1.75	59.91	20.21	26.36	53.98	28.17	16.32	5.28	19.69	5.42	36.46	140.57	41.19	418.56	3.13
ATF7IP	-0.888019	0.0400724	0.518606	65.97	76.22	35.92	113.27	106.15	92.25	127.35	157.93	108.56	242.75	150.01	101.28	86.05	281.59	83.29	92.25	129.61
NBAS	1.26148	0.0403625	0.518606	25.62	41.17	14.39	11.47	3.96	14.19	19.36	13.08	28.51	12.87	2.38	3.27	6.53	4.55	7.86	9.13	5.2
ARNT	0.994724	0.0406536	0.518606	294.04	101.62	246.43	424.66	169.41	108.47	121.24	120.72	175.82	87.53	118.91	102.36	186.17	35.12	206.14	80.08	126.51
GTF2A1	-1.51862	0.0407635	0.518606	102.94	225.41	97.99	9.77	496.07	406.48	329.07	241.43	384.34	99.08	94.68	82.98	347.15	216.53	412.42	44.61	101.62
RNF144A	-1.7705	0.0407779	0.518606	26.35	25.43	11.64	6.48	190.72	14.2	38.72	62.37	61.16	103.97	18.54	15.12	17.74	245.86	90.39	47.64	93.3
SAMD9L	-1.64635	0.0408868	0.518606	26.35	656.2	91.67	508.11	505.75	530.15	309.71	877.19	194.69	4643.29	490.51	576.34	342.38	1455.13	171.85	220.98	567.18
EMC2	1.88437	0.0409164	0.518606	49.34	3.2	53.11	52.63	13.1	3.05	5.1	2.01	6.89	1.41	2.38	2.19	3.71	89.44	27.17	79.05	4.17
TELO2	1.04392	0.0410179	0.518606	93.37	87.82	43.15	113.46	50.22	62.85	68.26	28.17	77.58	46.32	25.45	24.81	49.58	6.04	59.65	30.41	33.19
CHCHD6	1.30281	0.0411002	0.518606	178.78	148.14	152.94	49.19	85.15	13.18	57.05	61.36	83.62	65.63	118.83	85.11	68.28	16.22	80.68	6.09	45.64
YEATS4	1.22891	0.0413659	0.518606	92.43	92.07	82.73	168.47	39.67	23.32	83.53	43.26	62.92	30.98	122.26	87.25	58.92	3.11	50.84	83.12	28.01
RAI2	1.77613	0.041645	0.518606	11.42	16.93	7.16	63.72	11.38	25.32	2.05	1.01	0.8	15.44	10.43	6.49	3.71	27.36	2.57	9.13	0.01
BRWD3	1.08818	0.041676	0.518606	104.75	117.47	113.33	153.63	52.63	47.65	83.54	78.47	106.9	47.67	15.08	20.51	118.83	35.1	136.01	27.38	115.08
E2F3	1.77881	0.0417699	0.518606	30.75	50.82	38.62	380.62	8.87	27.36	5.1	8.05	7.72	65.64	68.13	58.2	24.29	336.23	30.64	2.03	13.5
COMT	-3.04803	0.0417726	0.518606	289.52	120.68	59.3	2.39	43.68	1423.2	1188.91	540.2	1460.74	2429.12	2259.29	2506.58	23.36	1023.51	36.78	6.09	667.75
PM5	1.02217	0.0421034	0.518606	147.94	77.27	128.64	151.17	60.73	50.69	111.04	63.38	162.95	79.73	47.37	36.66	130.07	33.64	87.71	25.35	21.79
FAM222B	-1.12906	0.0421054	0.518606	185.69	225.44	90.78	59.84	209.85	543.33	429.92	600.56	166.26	267.38	490.32	366.23	187.1	165.88	169.25	59.81	511.14
CCZ1	0.969966	0.0421927	0.518606	95.1	40.24	155.7	72.25	32.37	26.36	63.16	18.11	77.63	24.55	48.51	29.12	72.04	75.57	67.54	25.35	40.45
SEC62	-0.719061	0.0431463	0.526787	132.87	98.45	109.68	149.38	174.22	228.08	187.46	261.55	170.6	132.49	310.35	185.29	122.54	242.72	253.52	181.45	221.89
GPR180	1.35802	0.0431666	0.526787	16.69	57.08	54.97	24.63	7.21	22.3	23.43	45.26	15.47	11.68	9.3	4.35	0.91	27.58	18.4	11.16	25.92
BCS1L	-1.29637	0.0435181	0.529011	6.1	19.06	5.35	11.42	16.15	36.49	17.32	33.2	19.79	20.61	29.98	31.22	17.76	44.75	6.96	60.8	15.56
EIF4ENIF1	-0.857684	0.0438099	0.529011	81.81	198.96	120.48	53.28	494.56	159.15	205.8	165.99	216.28	154.28	162.72	137.9	242.33	101.91	206.15	157.12	178.34
EFTUD2	0.89789	0.0438133	0.529011	80.07	80.45	224.93	170.86	89.18	83.12	47.89	51.31	86.19	37.41	72.74	45.28	160.01	46.71	73.65	109.47	40.45
SNX13	1.39546	0.04407	0.530237	120.56	48.71	74.6	921.33	72.1	62.85	106.97	46.28	116.37	41.28	17.39	21.58	72.95	30.76	166.67	17.24	73.63
MTX2	1.26737	0.0443664	0.53193	70.47	52.91	30.55	46.8	21.08	15.21	35.64	16.1	3.38	23.24	9.31	10.81	16.81	32.09	71.99	113.51	9.35
IBA57	-1.44818	0.045097	0.537724	168.97	184.16	94.38	11.41	74.47	436.89	254.7	759.49	174.02	273.73	281.52	470.65	132.83	67.09	212.27	61.84	248.84
GLOD4	1.02715	0.0453031	0.537724	148.78	70.93	141.21	125.63	73.03	19.27	34.64	35.21	58.62	64.37	45.07	42.05	169.37	216.22	82.42	52.72	38.38
BAP1	1.27774	0.0453764	0.537724	543.26	136.54	282.41	367.1	220.45	208.82	287.29	93.56	250.78	46.42	46.24	61.44	208.63	36.58	209.64	87.18	175.23
BAZ1B	1.11001	0.0454952	0.537724	492.01	822.31	365.08	1089.63	230.93	345.67	441.13	472.8	367.1	525.76	161.63	114.23	260.06	129.62	258.71	413.57	591.01
FAM126B	-1.3023	0.0456399	0.537724	63.35	55.05	57.53	10.58	84.22	94.28	133.46	211.25	304.29	91.23	54.28	66.8	83.27	48.12	98.27	22.31	191.77
MPP5	-1.46886	0.0458877	0.537724	5.22	72.97	24.26	3.2	66.49	53.73	50.94	62.37	27.52	28.33	36.92	35.55	15.88	24.82	59.72	11.16	61.15
GEMIN8	-1.78507	0.0460083	0.537724	21.95	18.02	10.74	36.88	96.39	267.6	114.11	142.85	72.33	167.99	142.93	189.46	21.49	42.3	13.97	11.16	57.03
SACM1L	1.4616	0.0463826	0.537724	92.53	11.67	68.39	136.63	70.65	10.14	38.71	21.13	40.5	2.7	3.54	8.66	28.98	34.98	50.88	39.53	16.61
DLST	0.957114	0.0464241	0.537724	138.21	73.04	200.61	210.31	99.69	71.97	124.29	61.37	108.59	43.83	50.84	39.89	130.99	26.4	168.46	72.99	62.22
STRAP	0.851606	0.0468974	0.537724	184.84	197.91	315.72	243.06	165.34	128.74	228.2	131.78	133.55	70.83	162.73	124.98	218	99.02	104.34	151.04	52.9
LITAF	2.26244	0.0470194	0.537724	146.09	508.97	515.47	265.24	501.02	339.58	160.97	214.27	122.31	246.73	3.53	8.65	25.23	81.61	57.83	5.07	100.59
CFL2	-1.2507	0.0473787	0.537724	13.14	62.44	20.64	10.58	48.63	49.67	64.18	33.2	25.8	56.58	132.53	144.24	47.7	22.01	23.63	75.01	32.16
CIAPIN1	-1.05757	0.0474134	0.537724	308.91	166.19	336.31	40.14	278.8	269.64	256.73	272.62	291.27	419.08	301.23	402.89	422.87	1214.57	368.38	227.06	209.46
SGK196	-1.45029	0.0475032	0.537724	45.8	3.2	13.45	9.77	16.93	73.99	47.88	54.32	30.98	21.94	48.42	25.87	111.47	10.39	15.74	38.52	40.43
TYW3	1.34844	0.0475573	0.537724	44.07	21.18	27.88	51.86	2.34	11.16	16.3	15.09	50.16	16.8	23.1	34.46	4.65	27.63	1.7	27.37	15.56
NUP37	-1.64997	0.0476354	0.537724	6.12	0.02	2.65	5.68	6.48	4.06	5.1	5.03	8.65	2.7	30.94	26.85	8.41	8.81	10.51	12.16	12.44
MADD	1.52033	0.0476978	0.537724	136.8	63.45	7.15	22.94	14.55	15.21	11.21	24.14	27.61	10.41	2.38	2.19	14.94	16.16	5.2	72.97	6.24
RNPC3	1.21019	0.0477808	0.537724	154.06	43.42	112.4	453.68	28.28	31.43	140.58	51.31	118.98	54.11	32.39	34.51	70.14	20.58	106.12	188.53	51.86
TMEM30A	-0.891422	0.0478511	0.537724	78.29	117.49	129.47	37.67	154.82	130.77	121.24	128.76	105.97	215.9	341.44	291.88	182.44	74.34	140.32	149.01	104.73
SLC25A29	1.78316	0.0480607	0.537724	7.86	86.8	80	924.71	14.51	90.2	8.16	29.17	19.77	20.71	15.08	17.27	11.19	16.22	21.87	266.58	31.12
URB2	1.16711	0.0484622	0.537724	89.74	424.27	101.6	218.48	98.03	215.9	98.82	116.69	57.68	181.17	70.45	73.28	60.78	23.49	74.51	17.24	108.88
SRF	-1.43199	0.0487239	0.537724	208.55	131.26	73.69	123.88	502.5	663.95	496.15	496.95	306.74	232.77	244.7	157.31	1060.09	19.12	769.35	421.68	871.96
CTSH	1.69611	0.0487854	0.537724	124.99	18.02	214.11	353.4	117.81	9.13	37.7	3.02	39.62	16.86	96.96	80.81	71.08	27.85	171.97	46.63	7.28
RAB27A	-1.15054	0.0488857	0.537724	34.28	39.18	26.03	72.25	193.73	85.15	101.88	192.14	214.61	96.32	41.59	26.96	37.4	121.83	101.79	107.44	60.14
NCF1	1.62519	0.0488975	0.537724	91.66	25.42	16.14	180.36	166.58	33.46	11.22	5.03	17.17	7.85	3.54	2.19	27.11	34.97	52.65	7.1	30.08
RP1-37E16.12	1.9021	0.0489412	0.537724	333.59	96.34	215.8	575.63	34.82	39.53	53.99	38.23	27.54	133.82	334.65	452.41	16.81	1163.32	27.13	68.94	12.46
DICER1	-1.29384	0.0494951	0.540533	14.93	27.51	6.25	3.2	12.88	42.57	27.51	54.32	24.96	43.47	24.22	27.99	20.58	10.35	18.4	10.14	34.2
CNIH1	-1.86733	0.0497496	0.540533	1.71	1.08	12.55	13.88	12.14	15.2	15.28	5.03	12.05	16.81	98.93	69.94	14.01	77.91	21.9	17.24	4.17
PLCB2	1.50049	0.049806	0.540533	125.1	78.3	65.65	122.5	31.52	137.86	162.99	22.13	97.38	57.86	3.53	3.27	51.45	13.31	85.13	33.46	14.53
USP22	0.977263	0.0498296	0.540533	73.04	42.36	75.53	274.62	42.94	27.37	80.47	27.16	42.21	54.07	35.84	31.27	58.92	35.09	73.67	121.63	28.01

## Sheet: Datasheet S10
Differentially expressed genes in Falconiformes
Gene	logFC	P.Value	adj.P.Val	Nomalized expression value
				Common kestrel	Peregrine falcon	Saker falcon	Northern boobook	Eurasian eagle-owl	Long-eared owl	Oriental scops-owl	Himalayan owl	Cinereous vulture	Eastern buzzard	Eurasian sparrowhawk	Northern goshawk	Black-faced spoonbill	Eurasian siskin	Striated heron	Grey-headed woodpecker	Little Egret
HMBOX1	3.58084	1.66453e-07	0.000568771	180.27	94.44	88.25	3.97	11.15	8.16	22.13	12.92	11.39	7.44	4.45	19.63	4.65	13.29	13.98	9.13	4.17
RP1-27O5.3	2.66147	6.1014e-06	0.00817318	257.83	217.88	195.97	45.35	67.91	65.2	41.25	40.47	28.99	34.95	30.53	13.04	21.49	36.54	25.38	23.32	68.44
THAP1	5.52311	8.18201e-06	0.00817318	606.83	6060.88	1787.05	25.04	162.17	30.57	75.45	21.48	52.75	142.91	34.12	6.49	34.58	109.28	29.76	7.1	131.7
MARCH8	3.70706	1.24621e-05	0.00817318	631.52	290.68	295.09	18.61	41.55	29.54	12.07	6.83	72.13	56.12	32.32	45.07	14	10.4	17.48	112.52	75.71
C1H12ORF69	-8.98562	1.39962e-05	0.00817318	0.11	0.06	0.03	96.35	743.02	554.21	661.92	226.59	511.42	394.76	634.96	4.03	445.34	302.48	601.79	130.77	802.49
AFF1	-5.95039	1.43515e-05	0.00817318	6.57	0.06	0.03	210	244.29	34.65	125.75	47.33	61.6	114.27	42.24	32.77	134.78	64	90.38	35.48	150.3
PCNP	-2.43884	2.86441e-05	0.0122092	52.85	30.08	33.43	162.88	145.97	294.42	165.98	152.5	199.79	250.82	339.99	218.38	195.53	429.88	164	172.32	137.91
MTIF3	4.50447	2.97441e-05	0.0122092	543.34	716.26	789.4	38.83	122.65	48.91	134.8	26.65	3.47	6.38	6.25	17.15	28.03	27.86	69.23	30.42	96.44
ACP6	-5.13588	3.24319e-05	0.0122092	0.11	0.06	0.03	17.81	17.23	5.1	30.18	23.28	10.51	3.2	36.01	70.91	18.7	50.49	46.58	26.35	12.46
WDR66	-4.38125	3.57309e-05	0.0122092	0.1	0.05	0.03	7.23	7.1	17.31	20.12	8.58	16.75	4.26	8.97	4.03	5.59	21.59	39.69	26.34	17.62
TCEANC	3.58112	4.48469e-05	0.0139311	407.29	717.44	879.86	46.93	130.76	63.17	122.73	109.45	72.12	50.83	57.5	24.54	5.58	35.13	56.07	50.69	74.67
NSRP1	2.20134	5.94932e-05	0.0160723	674.46	583.75	458.85	76.93	117.59	159.95	178.05	96.48	87.96	195.81	80.89	132.1	134.69	126.67	109.59	97.32	212.56
TMEM41B	1.95381	6.11474e-05	0.0160723	139.65	84.16	93.66	23.47	29.4	46.85	15.09	22.38	20.19	18.02	25.14	25.38	24.3	24.89	42.96	37.51	30.08
GART	-3.6265	6.68878e-05	0.0163254	0.09	0.05	1.11	6.42	9.13	15.28	8.05	13.81	8.79	8.47	8.08	4.04	15	4.52	11.42	20.26	21.74
COQ6	2.46305	8.2041e-05	0.018655	138.79	313.63	282.13	19.4	52.7	20.38	19.11	24.97	31.63	45.54	49.42	46.72	57.04	116.32	65.74	100.35	34.23
SLX4	2.42539	8.73516e-05	0.018655	226.64	95.68	62.47	19.44	16.22	11.21	34.2	12.89	15.79	24.37	10.74	47.59	26.17	6.04	23.63	38.52	32.16
SCARB2	2.66544	9.72602e-05	0.0195493	93.13	32.28	48.42	7.3	6.08	3.06	4.03	9.52	3.46	10.61	8.95	42.79	8.39	11.81	6.08	15.21	4.17
LOC772269	2.98232	0.000121595	0.0229384	68.17	339.92	268.05	23.43	75.01	20.38	63.37	38.76	14.9	76.21	9.84	20.44	20.55	16.22	6.96	39.54	5.2
ST3GAL6	-6.75661	0.000132767	0.0229384	1.41	0.06	0.03	113.58	29.4	87.61	10.06	72.39	340.79	174.62	207.77	179.01	217.08	61.26	238.65	11.16	122.35
TTF1	3.46956	0.000135987	0.0229384	132.55	3474.83	1051.3	96.49	87.17	62.15	57.34	43.9	60.67	231.81	103.37	31.11	104.75	40.94	58.7	27.38	149.33
HELB	3.57832	0.000146116	0.0229384	338.88	63.44	62.46	20.21	73.98	6.12	43.25	3.38	4.34	1.08	0.86	18.8	5.58	13.3	3.45	11.16	25.94
LRRC57	1.90542	0.000147687	0.0229384	96.37	161.42	235.77	37.25	45.62	29.55	83.49	27.53	33.39	55.05	44.93	50.02	41.14	78.53	28.89	26.36	34.23
PLA2G6	-5.59267	0.000156682	0.0232776	1.41	3.54	0.03	161.26	168.27	163.01	75.45	350.83	49.29	86.75	41.35	52.55	105.78	7.49	45.6	103.38	48.73
LGALS8	-4.28304	0.000185858	0.0264616	6.56	13.92	8.65	132.85	544.33	238.4	141.84	217.14	159.28	595.75	106.98	268.49	98.21	702.63	207	31.43	113.03
CCDC59	2.71435	0.000194724	0.0266149	123.49	591.68	783.98	42.89	74	130.39	45.27	58.57	43.07	64.59	49.41	85.3	26.16	146.94	19.23	113.53	44.6
GTF2I	-3.7231	0.000209721	0.0275621	6.57	1.22	1.11	41.35	29.4	32.6	22.13	43.11	134.97	35.99	27.86	15.52	37.42	24.84	44.75	65.88	15.57
RAB33A	2.44971	0.000237621	0.0283577	350.9	891.71	690.4	53.42	120.63	111.05	171.01	36.13	93.24	111.15	246.39	154.27	137.5	136.85	106.08	154.08	62.23
IKZF5	2.68816	0.000239079	0.0283577	624.61	1055.65	1065.25	95.58	121.64	99.85	282.67	92.16	91.48	226.51	86.28	36.85	195.51	235.68	173.62	176.38	281
MBD4	2.79466	0.000245603	0.0283577	402.17	513.35	637.59	55.07	74	100.85	54.32	69.79	41.31	353.47	143.85	181.4	69.2	27.85	33.27	56.77	47.71
D2HGDH	2.45683	0.00024897	0.0283577	194.96	218.97	160.43	38.02	112.51	80.48	78.46	39.59	13.14	40.24	34.13	8.12	18.68	16.22	33.28	39.54	50.82
PCGF5	-4.95798	0.000262246	0.0289063	1.41	1.22	0.03	102.26	15.21	29.55	21.13	95.74	158.75	11.67	33.25	8.94	48.65	49.39	112.46	17.24	33.19
FAM210A	2.77506	0.000291045	0.0310781	395.63	522.48	420.03	64.8	60.82	101.87	101.6	62.01	52.75	128.08	102.48	10.59	114.12	52.56	65.73	20.28	143.09
RNF130	-2.85191	0.000326098	0.0323835	13	11.62	11.89	68.91	52.71	32.61	60.36	68.95	125.88	128.05	61.12	201.28	89.8	91.66	180.76	139.88	123.38
GPATCH11	2.62445	0.000326271	0.0323835	216.03	1114.31	1036.1	81.79	108.47	169.12	286.7	142.17	87.96	125.97	155.54	46.7	53.29	48.21	76.25	69.95	154.51
POMGNT2	3.72042	0.000331701	0.0323835	95.18	531.42	341.34	16.15	37.5	12.23	28.17	24.98	71.26	78.34	97.11	18.79	21.49	17.68	6.08	11.16	0.01
DEGS1	2.83162	0.000392032	0.0364359	1364.9	2064.15	1073.95	146.64	353.77	129.39	324.92	134.39	141.65	545.07	162.72	146.86	154.33	628.11	216.59	57.79	262.34
TTF2	-4.77953	0.000394536	0.0364359	0.1	0.05	0.03	77.16	17.24	31.59	8.05	48.28	7	14.82	4.45	78.7	2.78	6	26.38	24.32	4.16
CAMLG	2.06735	0.000440729	0.0387065	74.44	87.6	113.02	19.44	17.23	22.41	26.15	12.02	21.07	37.06	16.14	28.67	11.19	82.61	8.71	53.72	13.5
NEDD1	-3.64945	0.000441778	0.0387065	1.41	0.06	1.11	8.86	6.09	14.26	18.11	17.26	12.29	71.81	19.79	11.44	6.52	4.57	14.89	34.45	27.98
RASA1	-5.64045	0.000533326	0.0455593	0.11	0.06	0.03	39.78	20.28	27.51	20.12	22.38	15.78	13.79	1005.4	25.36	15.87	35.11	15.73	99.34	4.16
EXD3	-3.63418	0.000568203	0.0473549	3.99	0.06	0.03	6.43	11.15	9.17	12.07	12.94	16.72	27.49	15.28	19.73	2.78	30.22	21.08	37.49	6.24
NSUN5	-2.75181	0.000598923	0.0487267	6.57	9.31	16.2	93.32	48.66	37.7	45.27	30.98	89.79	134.38	133.15	98.54	113.22	126.27	39.42	63.86	60.15
ATP6V0A1	-2.03264	0.000618937	0.0491839	113.24	40.47	43.13	528.57	225.04	358.61	151.9	176.61	168.97	117.5	209.52	160.04	207.69	358.88	400.06	465.25	170.05
JOSD1	-3.83657	0.000675523	0.0524605	13	4.69	4.34	94.04	98.32	88.63	44.26	54.25	164.6	119.61	47.61	752.77	186.19	154.11	68.37	36.5	78.82
NSL1	3.26825	0.000696309	0.0528731	426.68	842.14	1165.33	28.27	168.27	146.7	115.69	127.54	102.04	170.42	106.97	83.65	43.94	7.47	163.1	20.28	105.78
OGFOD2	2.0897	0.000716606	0.0531218	109.24	160.31	334.83	21.8	61.83	30.57	73.43	45.66	65.98	88.91	89.02	34.4	47.69	14.77	19.23	19.27	70.52
PDHA1	-3.89849	0.000730678	0.0531218	21.99	1.22	2.19	45.33	53.73	107.98	57.34	59.44	51.89	31.78	100.73	108.4	107.6	81.46	50.83	389.19	17.65
CENPT	2.02241	0.000790444	0.0552973	178.62	277.97	270.32	46.22	54.73	28.53	16.1	33.59	60.68	59.29	54.81	63.14	138.46	155.53	91.19	82.11	68.45
NDUFAF1	2.93249	0.000792967	0.0552973	345.48	271.09	378.01	26.69	72.98	15.29	68.4	18.9	231.53	37.07	80.9	59.03	14.94	11.85	13.1	218.94	65.34
RLF	2.37735	0.000849532	0.0557638	1397.92	730.37	491.21	93.15	244.29	149.76	156.93	90.44	156.62	225.45	115.06	71.33	72	402.75	128.88	157.12	447.92
TCTN1	2.51068	0.000851182	0.0557638	39.76	52.97	63.47	7.37	5.07	2.04	2.01	4.3	33.46	15.89	17.96	28.73	2.78	19.02	4.33	18.25	12.46
C1D	3.49112	0.000872082	0.0557638	330.42	1270.19	1562.82	89.13	50.69	183.37	94.56	81.84	86.2	104.81	234.68	219.95	38.33	235.68	20.11	55.76	7.27
TMEM126A	2.21225	0.000885368	0.0557638	47.61	135.99	167.91	12.09	7.1	57.03	20.12	13.74	14.02	25.43	43.14	16.33	13.07	87.06	15.73	65.89	20.75
FAAH2	-2.40089	0.000896587	0.0557638	20.71	19.69	18.35	114.24	126.71	194.58	171.01	127.52	106.52	78.33	70.13	50.84	200.29	42.34	52.59	157.11	150.32
DOLK	2.04979	0.000897574	0.0557638	255.3	157.99	132.47	28.29	95.28	62.15	72.43	30.11	43.96	89.96	35.93	17.97	17.74	81.46	23.62	21.29	101.61
ADI1	2.83049	0.0010105	0.0594206	137.55	387.46	385.51	3.15	51.69	7.14	63.37	35.33	34.27	77.28	44.02	65.61	29.91	26.4	135.95	55.76	92.29
TRIM37	-2.76588	0.00103658	0.0594206	7.85	4.69	7.58	28.32	24.33	26.49	40.24	62.11	36.93	63.5	68.36	80.52	43.02	23.45	36.8	170.27	70.5
SAV1	2.28908	0.00104067	0.0594206	104.16	377.03	382.25	48.57	153.05	34.65	82.49	43.9	102.96	69.87	58.41	45.07	59.85	7.49	47.31	19.27	54.97
GIN1	2.44907	0.001043	0.0594206	95.01	233.85	128.12	19.36	103.39	39.74	79.47	28.38	13.14	3.2	16.14	12.22	15.87	24.92	18.36	88.18	54.96
GLT8D1	2.10867	0.00104338	0.0594206	25.84	281.08	200.22	26.71	22.3	39.73	34.2	34.47	15.78	27.54	61.14	24.55	37.4	23.47	20.12	12.17	18.68
TMTC3	1.92857	0.00106208	0.0594941	231.07	140.74	183.08	21.81	40.55	44.83	63.37	39.62	32.51	47.65	56.62	31.93	90.74	153.93	48.19	16.23	117.16
PRORSD1	2.91553	0.00111732	0.0615785	118.24	129.22	517.82	24.24	39.54	7.14	168.99	11.13	3.47	21.2	26.93	105.08	6.52	22.04	35.91	36.5	102.65
CDC16	-2.52282	0.00115448	0.0620577	7.85	5.85	7.58	22.62	40.55	34.64	62.37	66.39	43.13	15.9	92.74	77.31	43.97	43.61	51.77	42.57	22.82
AEN	-3.19148	0.0011771	0.0620577	5.28	7	9.73	23.41	108.47	54	311.84	120.63	37.81	116.37	50.35	68.16	88.91	27.8	39.44	123.65	64.28
CWF19L2	1.83715	0.00118049	0.0620577	48.9	168.23	155.01	40.52	28.39	25.47	46.27	42.23	31.64	28.6	28.74	22.08	27.1	16.21	23.63	13.18	110.92
TBL3	-2.68711	0.00121693	0.0630037	9.14	5.85	6.5	67.31	35.48	57.05	33.2	57.74	69.58	41.28	61.17	73.15	32.73	10.4	40.33	132.77	40.44
LOC424919	-3.64402	0.00124279	0.0630195	0.08	0.05	0.02	11.29	30.4	32.59	4.03	8.56	2.6	4.24	0.86	25.14	6.55	5.82	4.37	8.11	2.09
HDAC8	-2.63137	0.00129846	0.0630195	7.85	8.15	6.5	52.73	22.31	42.79	25.15	42.23	134.82	67.73	123.31	67.34	67.37	26.35	36.8	38.52	35.26
KCMF1	2.1866	0.00131305	0.0630195	201.91	1533	570.87	118.28	238.21	110.03	306.81	94.74	115.25	59.3	128.55	72.15	148.73	177.53	63.97	92.25	178.35
MYCBP2	-2.03651	0.00134681	0.0630195	156.92	47.39	51.75	303.89	579.82	565.42	289.72	426.56	284.3	248.72	231.1	68.05	162.77	372.03	407.93	607.16	180.42
DHX37	-3.10894	0.00137266	0.0630195	3.99	2.38	3.27	25.12	18.25	14.27	27.16	31.91	24.61	23.3	22.45	30.34	124.56	13.29	39.46	126.68	35.26
FAM114A2	-2.86739	0.00138727	0.0630195	6.57	10.46	7.58	34.79	37.51	83.53	25.15	88.82	89.79	43.41	64.73	40.16	34.59	325.68	70.16	95.28	82.95
LDLRAD4	2.19975	0.00139683	0.0630195	99.05	575.3	351.05	102.91	132.79	66.23	186.1	63.72	35.15	63.52	38.62	70.54	28.03	14.77	42.92	54.74	65.34
WDR59	-1.90518	0.00139759	0.0630195	16.85	18.54	14.04	72.94	40.55	97.8	52.31	83.6	63.38	45.52	81.87	101.93	76.73	35.03	48.23	64.87	48.74
TNIP1	-2.03996	0.00140002	0.0630195	40	57.78	57.13	346.15	193.61	242.47	106.63	268.87	375.9	129.14	180.74	676	203.94	65.65	192.95	304.09	207.38
MAP4K5	-3.35341	0.00140166	0.0630195	2.71	3.54	1.11	17.78	15.21	25.47	11.07	50.09	43.16	6.38	55.81	49.33	26.18	63.61	76.46	19.26	17.64
RP11-512M8.5	2.13926	0.00143032	0.0634729	421.43	539.87	502.98	156.42	129.75	103.92	66.4	274.99	117.02	121.73	60.2	43.42	132.83	162.95	105.2	40.55	280.98
MESDC2	1.84498	0.00146115	0.0640094	470.18	350.73	361.9	72.08	192.59	69.28	113.67	82.7	140.79	124.91	79.09	150.19	72.94	286.3	106.08	46.63	178.35
DISP1	1.82539	0.00152536	0.0659768	68.11	134.84	131.34	19.38	48.65	34.64	57.34	27.54	29	42.35	17.04	12.23	20.55	32.15	21.87	22.31	127.5
GSTO1	-3.49539	0.00155216	0.0662968	2.7	1.22	5.42	25.07	92.23	11.22	22.13	22.36	88.12	27.54	55.77	98.71	28.05	17.64	18.37	124.66	23.86
RNF14	2.21451	0.00160854	0.0678564	209.44	411.71	441.52	68.82	191.58	113.09	174.03	88.72	78.29	50.83	145.68	100.93	70.14	20.58	46.43	42.58	19.72
FAM53A	2.38788	0.00171892	0.0716286	596.1	544.52	356.54	60.73	149	50.95	146.87	48.2	71.23	210.62	70.09	21.26	104.75	418.46	95.55	111.51	131.7
NUP205	-2.60215	0.00176118	0.0725056	11.7	3.54	4.35	34	30.41	64.18	24.15	49.13	21.96	49.73	53.99	25.4	30.86	17.63	30.68	145.93	28
GGPS1	2.511	0.00178241	0.072506	666.86	590.71	875.65	89.08	295.99	187.46	204.21	143.88	89.72	342.9	131.25	36.85	128.14	164.46	81.51	24.33	184.57
SNX17	-3.55046	0.00180678	0.0726324	1.41	7	23.74	138.61	19.27	192.54	62.37	169.81	103	49.76	63.83	216.19	139.44	27.83	140.42	108.46	29.05
LOC107054731	1.64094	0.00189946	0.0739622	393.01	269.96	261.73	104.53	119.61	69.28	174.03	76.66	41.31	112.2	112.38	121.46	124.41	88.86	198.25	86.17	47.71
CTSB	-2.13623	0.00190167	0.0739622	421.72	71.63	53.9	626.51	351.75	645.9	202.2	1329.82	499.92	266.73	359.68	1285	1683.18	527.82	433.27	434.86	250.94
HM13	-3.77392	0.00192573	0.0739622	2.7	3.53	5.42	81.11	45.62	72.33	20.12	46.51	222.92	10.61	120.56	111.73	103.87	98.75	69.28	56.77	12.46
NCAPD2	-4.42666	0.0019345	0.0739622	0.11	1.22	0.03	4.77	42.57	35.66	17.1	51.77	5.22	8.5	4.45	15.53	61.79	11.84	10.47	264.47	6.24
CNOT4	1.56336	0.00194808	0.0739622	98.99	220.24	219.67	46.96	60.82	65.2	58.35	68.94	77.43	75.16	71.02	34.4	60.79	82.94	55.22	16.23	76.74
GSTZ1	-4.47053	0.00199796	0.0750222	1.41	3.53	0.03	55.29	10.14	22.42	9.06	25.85	50.15	8.5	71.06	176.03	112.32	85.61	101.83	25.35	8.31
MRPL41	2.77117	0.00213036	0.0791245	187.76	977.05	985.47	74.5	170.3	67.25	255.51	91.31	33.39	152.43	62.9	27	43	162.99	21.87	340.59	75.71
MRPL19	2.89702	0.00217063	0.0792249	115.68	268.66	285.34	8.82	32.44	42.79	53.31	31	7.86	2.14	3.55	62.33	107.59	24.94	51.7	190.56	48.75
HNRNPA3	-2.16051	0.00220698	0.0792249	542.47	43.93	47.44	333.87	600.1	486.98	504.99	592.9	468.24	368.32	462.22	1329.42	362.04	113.64	632.43	599.07	493.55
RBM48	1.9631	0.00223078	0.0792249	147.77	279.05	208.93	60.77	71.97	33.63	110.65	27.52	35.15	74.1	95.31	230.86	31.78	67.03	20.11	24.33	40.45
HDGFRP3	2.63114	0.00231695	0.0792249	25.79	125.48	93.63	12.11	14.19	3.07	51.29	2.52	1.71	15.9	122.49	13.05	5.58	7.49	6.96	25.35	7.28
GTF2B	1.97748	0.00232462	0.0792249	643.79	693.39	449.18	70.44	90.22	248.57	129.77	82.69	130.21	342.91	300.35	350.56	72.94	158.66	133.27	116.58	175.24
TOE1	1.63336	0.00235554	0.0792249	101.44	123.37	127.05	47.01	65.88	23.44	39.23	30.12	25.47	40.24	21.54	55.8	13.07	33.61	31.53	109.47	66.36
CCNG2	-1.94012	0.00237793	0.0792249	36.09	10.46	18.35	111.87	153.06	52.98	53.32	82.71	115.38	81.48	51.24	101.06	61.74	68.33	44.7	90.21	44.6
RBFA	2.72739	0.00242882	0.0792249	122.17	531.6	618.08	57.46	124.68	282.18	65.39	117.18	44.83	13.79	6.25	17.15	67.33	48.19	46.43	53.73	84
NADK2	-3.58813	0.00242985	0.0792249	2.71	1.22	0.03	12.15	13.18	7.14	6.04	19.01	20.22	11.67	6.25	58.47	14.01	84.89	71.23	5.07	28
MUT	1.9725	0.00244098	0.0792249	413.48	245.73	261.72	55.86	142.92	42.8	107.64	93.06	78.29	190.5	108.79	27.82	91.66	64.17	125.41	18.25	104.73
NUP88	-1.98648	0.00245603	0.0792249	23.28	17.39	31.28	85.88	123.67	112.06	99.59	67.18	150.57	73.04	124.12	82.07	77.64	46.7	60.48	312.18	66.37
GFI1B	2.37852	0.00246223	0.0792249	1373.74	1122.67	895.13	90.69	259.5	493.08	241.43	280.92	267.52	238.16	320.11	125.52	420.05	241.54	276.25	30.42	238.49
DDB2	-3.78037	0.00252008	0.0792249	0.11	1.22	1.11	5.61	21.28	2.05	23.13	1.66	45.86	42.3	16.16	27.1	17.76	20.42	45.7	32.43	15.56
CREBL2	2.82812	0.00254065	0.0792249	1529.55	2250.05	1877.53	192.03	394.32	263.87	541.2	108.52	563.27	404.32	289.52	44.25	394.78	1295.23	178.87	107.45	151.4
PDP2	3.04721	0.00254275	0.0792249	52.83	344.8	247.7	4.79	25.33	4.08	8.05	6.86	12.26	19.08	5.35	27.82	7.45	435.09	51.7	70.96	146.19
ZNF618	-3.95112	0.00254893	0.0792249	3.99	1.22	2.19	18.55	111.5	34.65	122.72	57.71	42.23	280.2	25.14	101.95	22.43	8.95	16.61	17.24	49.77
ATXN7	1.74717	0.00256324	0.0792249	182.51	405.97	365.08	75.31	149.01	112.07	174.03	131.84	73.01	157.7	60.21	50.81	96.34	120.77	42.04	34.47	114.06
FAM118B	-2.4118	0.00260634	0.0792249	2.7	3.53	3.27	35.68	26.36	25.47	34.2	24.1	7.88	16.93	13.48	22.24	8.4	18.81	11.38	35.46	15.55
POP4	2.0451	0.00261438	0.0792249	57.95	224.88	398.37	23.46	23.32	46.86	37.22	22.37	47.48	79.39	98.91	77.12	56.11	7.49	36.78	40.55	86.07
C1GALT1C1	1.92496	0.00261833	0.0792249	168.36	356.36	334.92	55.86	140.9	103.92	106.63	58.55	27.22	158.75	65.61	101.75	79.5	80.12	35.02	19.27	135.83
TNIP2	2.45143	0.00263518	0.0792249	33.5	119.82	143.14	30.13	25.34	4.08	6.04	7.71	36.06	10.61	5.35	91.25	55.2	10.4	5.2	46.63	5.2
GTPBP10	-2.80248	0.00264315	0.0792249	6.57	7	2.19	38.92	25.35	17.33	34.2	45.71	60.78	55.02	23.35	16.34	104.87	30.64	39.46	103.37	11.42
POLR3F	1.52965	0.00268894	0.0798965	55.29	109.5	121.65	57.67	17.24	28.53	29.17	18.05	34.29	24.37	55.75	25.38	32.72	82.7	29.78	30.41	20.75
SKIV2L2	-2.13453	0.00274741	0.0809301	6.57	19.69	11.89	124.16	25.35	62.15	35.21	52.54	68.69	45.52	66.57	36.9	72.06	104.25	29.78	39.54	57.02
OTUD4	1.66598	0.00279056	0.0814985	590.88	384.18	337.14	172.62	244.29	153.84	126.75	205.1	177.77	209.56	169.94	123.9	90.72	129.55	51.69	63.87	120.29
LONRF3	-2.84116	0.00300519	0.0862215	42.57	20.85	16.2	308.9	137.86	118.18	241.43	82.67	90.6	315.38	234.71	30.28	188.97	149.89	497.46	91.23	936.18
EHBP1	2.33839	0.0030124	0.0862215	75.52	32.32	58.12	15.51	7.1	8.15	1.01	8.61	101.45	10.61	10.75	9.77	3.71	20.49	4.33	32.44	6.24
TXLNG	1.82679	0.00302797	0.0862215	179.9	335.6	294	69.66	76.03	111.04	101.6	88.75	70.37	116.43	61.11	40.96	101.02	11.86	125.42	43.59	137.9
ARL15	-3.03673	0.00314206	0.0887308	0.1	3.53	1.11	16.16	38.51	9.18	36.21	11.15	15.87	13.75	5.36	53.95	5.59	8.82	7.86	8.11	5.2
ITGAV	-3.10492	0.00320605	0.0897955	2.7	1.22	1.11	39.91	10.14	10.19	7.04	15.49	50.3	19.06	17.97	78.42	11.2	27.55	23.69	6.09	6.24
ABCD4	-3.96941	0.00333758	0.0914287	1.41	2.38	1.11	38.08	25.35	79.45	13.08	35.31	43.11	26.48	128.74	279.96	6.52	16.2	21	29.4	8.31
ACOT9	-4.15817	0.0033417	0.0914287	6.56	8.15	2.19	156.38	47.65	344.34	80.48	369.78	117.07	39.19	89.01	400.31	18.68	345.03	42.05	22.31	85.03
TMEM69	2.08289	0.00334463	0.0914287	68.17	123.4	179.8	9.66	24.32	13.25	26.15	9.43	15.78	102.65	26.03	38.52	10.26	90.09	26.26	33.46	139.95
HDLBP	-3.43981	0.00342654	0.0929245	323.9	97.01	0.03	308.8	382.15	289.33	138.83	275.75	205.05	244.49	225.7	305.42	310.61	138.29	383.35	444.99	208.42
LRIF1	2.14709	0.00360018	0.0965892	205.54	290.63	260.62	24.22	122.65	56.04	166.98	21.48	39.55	183.08	141.19	42.61	56.11	58.35	14.85	115.56	22.83
PPRC1	-2.58412	0.00361821	0.0965892	9.12	4.69	1.11	30.78	15.21	32.6	36.21	45.71	16.69	46.52	14.36	7.31	59.03	16.11	32.49	31.42	18.67
VAC14	-2.51731	0.00367234	0.0966232	5.28	10.46	5.42	99.79	51.7	63.16	20.12	53.41	74.93	13.78	17.95	55.9	23.37	30.6	42.99	92.22	29.04
ICK	-1.86068	0.00367604	0.0966232	84.89	23.16	18.35	201.83	162.19	150.78	123.73	182.69	97.69	130.17	87.22	59.87	66.41	230.65	100.86	61.84	175.21
HERPUD1	2.17102	0.00370971	0.096655	83.57	390.65	161.53	65.62	54.74	74.37	113.67	53.39	36.92	65.63	58.43	30.29	15.87	48.14	55.22	8.12	5.2
PTRH2	1.83197	0.0037502	0.096655	108	189.16	355.32	34.78	133.8	75.39	59.35	44.77	45.72	202.11	62.01	48.36	38.33	30.75	13.1	80.08	56
TTC30A	2.68834	0.0037621	0.096655	25.75	50.68	87.11	2.38	12.15	5.09	0	0.81	25.51	44.43	3.55	18.01	6.52	26.22	7.84	8.12	21.78
RPL32	2.66016	0.00389935	0.0992539	3749.95	19839.2	14264.6	2255.65	2569.67	1879.64	3099.36	776.38	937.31	691.14	1135.73	1064.68	1693.32	7621.37	506.91	3479.88	1300.25
RNF146	1.73833	0.00395505	0.0992539	673.5	1189.54	829.41	178.24	478.45	347.4	537.18	168.85	219.11	348.21	188.8	111.56	243.22	157.24	256.95	274.7	530.87
GPALPP1	1.89647	0.00395971	0.0992539	215.86	194.99	530.87	54.23	54.74	232.26	92.55	117.19	69.48	100.56	103.39	62.32	52.36	38.03	134.19	15.21	114.06
SACM1L	-2.944	0.00397945	0.0992539	2.7	3.54	8.66	70.65	10.14	38.71	21.13	40.5	92.53	11.67	68.39	136.63	28.98	34.98	50.88	39.53	16.61
CFL2	1.66832	0.00412234	0.102073	56.58	132.53	144.24	48.63	49.67	64.18	33.2	25.8	13.14	62.44	20.64	10.58	47.7	22.01	23.63	75.01	32.16
C19ORF44	2.20582	0.00419622	0.10301	37.3	73.73	78.57	14.69	10.14	6.12	5.03	2.53	5.22	22.25	12.54	74.85	31.8	39.26	14.86	3.05	35.26
MTOR	-1.97973	0.00425162	0.10301	41.21	9.31	12.97	79.4	64.88	91.69	60.36	137.07	94.24	105.8	73.76	46.76	90.78	22.01	59.64	37.51	68.43
ST6GAL1	4.40512	0.00427433	0.10301	573.22	1067.18	1107.26	18.55	178.39	5.1	100.59	35.28	21.07	14.84	0.86	145.23	14.94	659.8	308.72	14.2	322.47
AVL9	-2.65179	0.00430257	0.10301	15.54	1.22	3.27	26.74	31.42	23.43	12.07	31.9	68.77	37.04	8.94	36.13	44.92	17.61	15.74	40.54	76.68
TOB1	2.81516	0.00431092	0.10301	1393.35	2394.29	2418.26	804.9	241.26	88.64	1426.44	147.29	372.26	1092.22	248.15	104.99	177.72	122.36	116.59	807.88	275.82
STX7	-4.22082	0.0043557	0.103357	6.56	0.06	0.03	38.86	10.14	84.55	45.27	60.34	14.04	7.44	2.65	70.84	25.25	109.26	66.81	7.1	6.24
MARS2	1.93732	0.00448387	0.104379	126.04	470.55	493.22	36.38	153.06	151.79	132.79	112.87	47.47	195.79	98.89	123.1	61.72	38.03	33.27	32.44	100.59
GK5	-3.39858	0.00448528	0.104379	2.71	0.06	2.19	21.85	5.07	34.63	16.1	43.16	10.51	5.32	8.05	32.9	14.01	26.14	27.2	123.61	4.17
ASPSCR1	-1.90657	0.00449042	0.104379	7.85	18.53	17.27	37.24	88.18	25.48	43.26	47.38	64.27	71.95	53.95	102.76	60.82	30.69	91.29	52.71	30.08
CEP290	1.87872	0.00454857	0.105017	71.72	40.37	54.9	3.16	4.06	12.22	12.07	19.9	8.74	15.9	13.45	14.7	29.93	62.21	18.38	12.17	41.47
POMGNT1	-3.35219	0.00463151	0.105137	0.09	0.05	0.03	7.32	3.05	1.03	2.01	13.92	12.36	5.31	10.81	29.93	21.59	7.33	4.34	3.05	0.01
PINX1	2.4158	0.00464005	0.105137	86.13	152.21	199.19	25.1	2.03	48.89	5.03	49.21	94.19	189.38	83.63	17.97	30.84	8.95	13.97	21.29	21.79
WDR36	-2.08742	0.00468732	0.105137	3.99	9.3	6.5	43.86	21.29	18.34	24.14	20.65	40.52	23.3	35.08	19.65	44.93	10.38	26.3	37.5	71.5
TRIT1	-1.84928	0.00468884	0.105137	19.42	25.46	17.27	51.81	109.47	60.11	48.29	113.79	147.97	32.83	108.85	48.38	88.89	94.42	100.9	107.44	39.41
SNAPC3	-2.48937	0.00471598	0.105137	7.85	9.31	4.35	58.35	103.39	22.42	48.29	36.15	18.44	30.7	61.2	13.05	86.14	16.18	53.54	43.59	86.02
C1H11ORF82	1.9839	0.00474693	0.105137	322.27	183.44	178.8	44.55	83.11	27.51	58.35	29.25	29.87	78.34	63.81	72.18	78.57	194.65	71	8.12	178.33
GCLM	3.02154	0.00489324	0.105137	533.42	730.37	771.24	58.31	87.18	68.26	89.53	76.69	45.71	70.94	67.39	29.47	70.13	1722.84	128.88	11.16	316.25
RERE	2.45879	0.0048933	0.105137	120.69	254.66	147.51	59.12	110.49	44.83	61.37	116.38	4.34	11.67	3.55	22.9	23.36	11.86	16.6	146.97	58.07
OXSM	2.10124	0.00490471	0.105137	49.97	47.24	39.84	4.85	6.08	3.06	8.05	2.54	23.74	20.12	3.55	27.07	52.43	7.48	11.35	37.5	7.28
KLHL22	1.68896	0.00491056	0.105137	318.59	278.03	242.35	37.21	81.09	33.63	131.78	77.55	74.76	271.97	177.16	125.56	72.95	72.89	45.55	76.03	145.17
SLC37A3	-3.89624	0.00491587	0.105137	5.27	0.06	0.03	48.68	22.31	34.64	21.13	39.65	2.58	1.08	4.45	26.33	29.03	8.89	63.44	25.34	32.12
EXOG	2.83823	0.00492303	0.105137	318.67	513.3	692.47	135.35	175.36	59.1	219.3	57.68	87.09	69.88	197.84	4.85	42.07	10.39	135.04	124.68	35.27
ATPAF1	2.04351	0.00499036	0.105913	248.52	58.86	56.02	7.21	8.12	15.29	50.29	29.32	41.33	8.5	27.84	9.76	12.13	16.21	109.72	56.77	38.38
ZNF131	1.79956	0.00508707	0.1073	124.55	175.23	100.17	26.68	47.64	34.64	93.55	25.8	131.22	23.31	23.33	15.51	41.14	75.63	20.11	12.17	117.15
SENP5	1.57544	0.00518942	0.108529	210.49	94.63	167.99	55.12	61.83	34.64	71.42	18.9	36.91	74.1	103.42	53.3	14.94	32.2	84.19	75.01	78.81
EGR1	2.44565	0.00522951	0.108529	142.78	1033.43	527.75	102.09	200.7	170.13	47.28	81.82	41.31	170.41	48.51	348.98	19.61	16.21	75.37	89.21	59.12
FBXO33	1.68737	0.00524253	0.108529	308.25	242.26	244.49	48.55	171.3	65.21	152.9	50.79	71.25	135.48	54.81	31.93	111.32	129.46	100.84	32.44	198.03
DGKQ	-3.57596	0.00528452	0.108529	3.98	0.05	0.03	56.86	57.77	2.05	24.14	9.41	11.43	6.37	8.97	30.59	44.11	20.16	6.98	5.07	2.09
CEP70	2.05279	0.00530416	0.108529	32.07	40.3	43.04	4.84	1.02	11.19	3.02	6.91	14.93	7.43	20.67	42.81	5.58	30.45	13.11	10.14	5.2
CHAMP1	1.45335	0.00534596	0.108733	104.13	193.74	231.51	30.72	103.39	60.11	77.46	79.28	95.05	69.87	57.52	105.08	104.78	45.26	33.27	48.66	23.87
GALK2	-3.33523	0.00548747	0.110198	1.4	0.05	0.03	8.85	13.18	22.41	23.14	8.57	1.71	0.02	3.56	14.9	6.54	7.31	10.55	26.33	13.46
NSMCE4A	-3.59685	0.00550135	0.110198	2.7	4.69	5.42	69.7	31.43	117.15	51.31	42.18	54.53	8.5	26.93	72.2	87	24.94	98.23	702.37	30.09
ERI1	1.56807	0.00552915	0.110198	38.64	140.58	145.32	16.94	33.45	24.46	72.42	28.41	50.15	44.46	36.84	50.88	38.34	10.4	37.68	16.23	23.86
C5ORF30	2.03379	0.005547	0.110198	163.07	266.3	89.42	84.41	62.85	10.2	51.3	19.76	7.86	42.36	36.83	51.66	26.16	119.13	63.12	14.2	156.55
DNASE1L3	2.52649	0.00567996	0.112187	361.75	101.55	114.18	16.14	47.64	23.44	24.14	32.75	146.16	6.38	35.93	73.85	17.74	80.05	13.97	139.88	1.05
DMTF1	1.75231	0.00575621	0.11304	87.38	122.24	121.69	18.61	21.29	17.32	16.1	31.93	70.4	69.86	17.94	33.59	29.91	8.95	41.18	176.36	51.85
C5H11ORF58	-1.1909	0.00588355	0.114089	75.98	98.15	99.14	164.49	204.76	201.72	239.42	260.26	196.27	324.89	272.51	156.77	131.89	383.47	149.08	173.34	169.01
CCDC50	-3.0963	0.00590266	0.114089	0.09	0.05	0.02	5.68	4.06	1.03	1.01	12.19	30.22	1.08	2.66	11.56	1.84	8.7	4.35	22.28	1.05
DARS	-3.09758	0.00594956	0.114089	9.14	1.22	4.35	39.73	39.53	17.33	16.1	50.89	43.12	6.38	12.54	132.48	97.36	47.99	92.2	54.74	21.79
METTL9	-2.65091	0.00595535	0.114089	2.68	0.05	1.11	6.41	17.23	7.14	20.12	12.92	4.36	10.57	1.76	14.05	3.72	12.9	4.35	25.32	8.3
WDR12	-4.91541	0.00600636	0.114089	0.1	1.22	1.11	172.62	76.03	389.15	55.33	208.55	8.75	13.78	5.35	97.47	53.41	24.69	6.08	24.33	6.24
NDUFS4	-3.70585	0.00602425	0.114089	0.11	9.31	3.27	36.44	56.76	21.4	60.36	27.53	5.22	16.96	38.63	29.48	66.42	55.34	34.16	488.49	26.97
CNIH1	2.23996	0.00604336	0.114089	16.81	98.93	69.94	12.14	15.2	15.28	5.03	12.05	1.71	1.08	12.55	13.88	14.01	77.91	21.9	17.24	4.17
TRDMT1	2.12978	0.00610622	0.114643	266.06	479.89	513.74	87.5	104.41	37.7	120.71	138.78	169.85	197.92	331.88	30.28	26.16	51.12	124.51	41.57	188.71
CETN3	2.07959	0.00617568	0.115313	143.99	484.32	230.49	72.89	29.4	38.72	358.11	45.61	36.91	42.36	71.9	31.11	94.47	348.34	20.99	36.5	68.45
HERC1	-1.4236	0.00624451	0.115965	313.61	56.62	59.29	280.4	432.84	257.75	297.77	393.83	289.59	187.34	182.53	164.96	265.7	226.86	199.96	411.54	375.33
HERC2	-2.54915	0.00642158	0.117766	442.26	40.47	38.82	946.67	483.53	1041.19	1261.47	888.46	409.25	389.49	230.17	20.44	895.37	491.46	420.12	1624.86	623.15
PTTG1	2.94167	0.00646451	0.117766	15.56	153.24	132.41	4.09	0	4.07	3.02	1.69	28.12	5.32	95.38	10.58	2.78	137.54	13.97	24.33	16.61
DTX2	1.46511	0.00657579	0.117766	366.87	95.79	104.49	53.44	111.5	64.19	33.2	97.41	51.89	55.06	32.33	40.15	79.51	139.42	37.66	37.51	44.6
CASP8	2.06447	0.00659402	0.117766	93.96	466.03	554.65	42.1	38.52	99.83	35.21	48.24	31.62	100.57	42.21	85.3	94.46	531.44	29.76	132.79	94.37
HSDL1	2.05065	0.0066206	0.117766	134.92	238.7	201.38	29.11	96.29	44.83	38.23	45.65	138.21	49.77	58.42	44.25	23.36	16.22	193.06	72.99	4.16
LOC107051208	-1.60411	0.00667831	0.117766	96.47	22	33.43	117.49	118.6	210.88	126.75	131.83	123.22	139.7	85.4	86.98	234.88	278.62	55.21	112.52	94.36
NDFIP2	-2.93856	0.00668335	0.117766	7.85	8.15	23.74	193.73	107.45	178.29	149.89	155.97	235.21	15.9	27.83	51.66	127.26	95.92	219.47	24.33	104.72
IARS	-2.02302	0.00668563	0.117766	12.98	4.69	7.58	29.14	23.32	53.99	14.09	50.02	35.21	24.36	37.78	17.17	16.82	40.64	54.44	75	45.61
TRAF7	-1.63644	0.00670024	0.117766	23.27	23.15	25.89	109.44	74	95.76	51.31	100.83	110.96	52.93	98.95	152.07	72.97	27.82	73.68	74	44.6
AP3M1	1.28532	0.0067007	0.117766	185.11	325.31	397.41	95.58	189.56	158.93	128.76	143.9	88.85	151.35	97.09	150.21	171.2	49.65	106.09	90.22	102.66
CCNE1	-2.25956	0.00683976	0.117766	0.09	2.36	1.11	3.99	8.11	9.17	4.03	12.11	6.15	4.25	2.66	4.89	5.61	4.46	8.8	22.27	7.26
RELL1	-3.37118	0.00685589	0.117766	10.4	0.06	1.11	21.01	37.51	6.12	90.53	22.36	9.63	30.69	7.15	37.83	4.65	110.53	25.43	21.29	32.14
HCCS	-1.83869	0.00685938	0.117766	22	38.15	21.58	171.9	49.68	69.28	125.75	137.03	80.96	55.05	82.72	52.48	135.68	39.45	107.9	224	182.46
TMEM30A	1.31094	0.00686897	0.117766	215.9	341.44	291.88	154.82	130.77	121.24	128.76	105.97	78.29	117.49	129.47	37.67	182.44	74.34	140.32	149.01	104.73
LOC101751823	-2.02429	0.006889	0.117766	32.27	15.08	43.12	111.8	169.28	143.65	69.41	240.49	140.86	176.71	128.61	54.11	164.69	19.13	138.62	150.02	108.87
LONP2	1.54745	0.00689294	0.117766	231.07	211.04	157.24	119.15	100.36	153.83	68.41	91.32	51.88	54	89.01	75.49	21.49	123.52	64.87	20.28	52.89
ANGEL2	1.22624	0.00707478	0.120217	128.37	107.27	123.84	53.47	76.02	59.09	53.32	49.09	42.21	95.24	73.74	61.54	33.65	20.57	40.3	31.43	68.44
SP3	2.13783	0.00713288	0.120217	1328.82	1096.15	755.12	221.23	411.55	174.22	337	176.62	203.26	655.12	214.88	77.08	224.5	373.78	351.69	39.54	554.72
GGNBP2	1.20859	0.00717767	0.120217	186.39	284.95	285.43	76.17	79.07	61.13	109.65	74.09	126.71	166.17	123.18	100.09	110.38	194.79	79.77	153.06	124.43
PROSC	-1.87522	0.00717816	0.120217	14.28	40.47	64.67	179.2	99.34	123.27	76.45	72.34	109.11	82.57	151.97	134.61	115.99	67.07	260.58	542.27	108.88
TCOF1	1.54592	0.00721232	0.120217	120.84	220.3	245.53	58.35	51.7	51.96	58.35	59.46	92.39	84.68	73.71	97.66	176.85	11.86	35.9	60.82	98.51
SCLT1	-2.67081	0.00732817	0.120986	1.41	1.22	1.11	10.55	3.05	5.1	5.03	18.2	13.19	3.2	16.19	4.02	28.12	40.02	14.03	23.31	14.52
KCTD6	1.72355	0.00732924	0.120986	165.63	115.37	132.47	12.07	41.56	21.4	78.46	17.18	14.02	50.82	41.33	50.01	71.09	181.34	34.15	95.28	59.11
RCN2	2.09914	0.00745253	0.122429	41.03	49.52	32.31	4.84	9.12	2.04	2.01	7.79	7.87	24.35	2.65	79.94	5.58	21.9	22.78	13.18	8.31
ABHD6	4.44666	0.00749827	0.122591	548.75	738.38	745.36	4.86	8.1	1.03	0	6.94	551.93	155.6	500.04	58.2	98.2	56.94	27.13	72.99	89.19
BEND7	2.66245	0.00765395	0.124202	188.92	417.49	583.64	117.48	96.3	150.78	241.43	126.65	135.53	146.06	80	5.66	18.68	22.04	10.47	51.7	22.83
CINP	2.11813	0.00766948	0.124202	10.43	250.05	317.52	12.89	23.32	27.51	34.2	30.17	10.5	24.37	77.34	28.65	21.49	24.93	9.59	13.18	20.76
RSBN1L	1.31558	0.00772396	0.124494	258.3	291.89	414.65	151.54	128.74	145.69	258.53	118.89	70.36	211.67	97.98	63.95	101.02	148.39	83.28	137.86	174.2
UTP23	1.85799	0.00780758	0.124875	99.02	198.39	368.24	16.11	126.7	85.58	88.52	62.88	28.11	70.93	38.62	130.55	14.94	162.67	30.64	27.38	80.88
TRMT13	1.64181	0.00783279	0.124875	51.51	164.89	188.43	16.15	17.24	26.49	36.21	28.44	102.12	34.95	56.63	56.6	24.29	117.62	43.81	15.21	72.59
BAP1	-1.83568	0.00785722	0.124875	46.42	46.24	61.44	220.45	208.82	287.29	93.56	250.78	543.26	136.54	282.41	367.1	208.63	36.58	209.64	87.18	175.23
RRBP1	-3.32763	0.00791403	0.125196	1.41	0.06	0.03	10.59	11.15	3.06	3.02	6.01	14.06	2.14	0.85	69.49	7.46	11.74	9.61	65.85	3.13
COPS8	-1.88687	0.00798148	0.125681	54.1	26.62	12.97	111.86	39.54	133.46	33.2	166.39	147.91	49.77	147.51	142.08	82.32	155.39	174.62	70.96	95.4
ANKRD27	3.17783	0.00824823	0.129285	122.06	160.31	179.83	61.27	0	1.03	11.07	1.66	164.67	38.13	132.23	24.54	6.52	35.1	86.82	85.15	2.09
C13H5ORF24	2.4641	0.00841313	0.130796	294.46	1401.74	1362.53	256.11	320.32	188.48	379.25	120.59	104.68	349.27	73.69	34.39	46.74	309.79	137.65	40.55	417.86
ARFGAP2	-1.52976	0.00842346	0.130796	54.1	31.23	32.35	93.97	94.28	194.58	115.69	156.85	72.14	69.87	158.32	116.59	72.02	58.32	155.3	268.6	69.48
MGME1	2.07708	0.00845941	0.130796	160.56	126.91	151.86	21.84	52.7	14.27	26.16	18.92	213.12	139.69	227.63	16.33	43.01	8.95	20.11	14.2	22.83
CBR1	1.6636	0.0085062	0.130926	464.89	263.04	220.82	62.33	110.49	110.03	221.31	87	94.13	143.95	153.76	88.59	180.56	26.4	53.45	34.47	186.63
LOC107050229	-3.65374	0.00858554	0.131555	0.11	5.84	2.19	37.23	35.48	10.2	153.9	13.72	26.39	28.58	1.75	62.55	48.68	52.09	32.45	76.01	8.31
RPL10A	2.30458	0.00866643	0.132202	1163.39	2029.77	2936.42	175.8	464.26	336.2	446.65	294.7	354.65	243.45	312	357.85	471.49	1767.75	160.45	2218.88	107.85
MFSD8	1.79808	0.00875722	0.132263	69.46	134.93	134.61	14.52	25.34	26.49	21.13	33.64	28.11	36.01	64.73	37.69	45.82	286.74	19.24	5.07	42.53
C11H16ORF70	-3.22646	0.00878184	0.132263	9.14	3.53	2.19	81.93	13.18	54	14.09	98.33	62.5	7.44	51.25	54.17	161.97	137.5	84.26	31.43	10.39
ANO10	-2.29109	0.00883043	0.132263	3.92	0.05	0.02	6.53	5.07	6.11	2.01	1.67	2.6	3.19	5.39	6.58	4.67	5.82	7.92	12.15	9.32
MTHFR	-2.16867	0.00889246	0.132263	6.56	2.38	10.8	25.89	34.47	36.68	18.11	55.21	27.29	62.37	34.2	38.66	33.7	6.03	10.47	22.3	25.92
PSMD2	-1.48077	0.00889958	0.132263	104.26	117.77	71.14	276.35	342.62	343.33	259.54	403.32	260.52	303.75	182.52	256.95	273.18	61.29	206.97	901.11	273.73
NSUN6	-3.02086	0.00890268	0.132263	1.4	1.22	0.02	24.29	24.33	16.31	12.07	52.67	6.15	2.14	1.76	4.06	1.85	21.03	14.14	9.12	9.32
TUBGCP3	-2.05523	0.00903926	0.133711	10.38	3.53	2.19	17.79	37.5	18.34	15.09	27.58	6.11	30.66	27.92	24.67	7.46	18.91	20.18	27.36	25.91
LRRC42	2.20831	0.0091225	0.133878	45.06	106.08	132.42	39.14	14.19	3.07	12.07	5.97	4.34	14.85	8.94	178.46	13.07	13.31	36.8	111.49	38.38
CCDC12	-5.01776	0.0091289	0.133878	0.11	0.06	0.03	42.24	20.28	29.54	0	28.44	90.78	4.26	20.64	191.11	43.04	10.4	43.86	57.77	0.01
C24H11ORF57	2.75986	0.00927604	0.135295	646.62	1644.21	2349.23	172.55	411.55	118.19	1114.6	198.15	205.9	497.44	523.36	83.65	487.41	38.02	155.19	30.42	210.5
CDV3	1.61918	0.00930474	0.135295	223.67	485.65	414.67	137.78	140.9	100.86	119.71	157.71	109.98	47.66	82.69	36.03	285.36	72.91	301.78	126.71	143.1
SLC30A6	1.45209	0.00946193	0.135947	57.92	133.78	188.42	28.34	15.21	45.84	30.18	32.74	48.37	40.24	83.63	136.38	34.59	79.99	32.4	42.58	26.98
BBS7	-3.81325	0.00946214	0.135947	0.11	0.06	0.03	5.7	4.06	2.04	2.01	6.94	2.58	1.08	5.35	369.28	13.07	16.19	6.96	51.69	4.17
SFXN4	-3.13181	0.00946896	0.135947	0.1	2.38	4.35	34.88	8.12	34.64	3.02	53.53	37.92	8.49	16.17	32.91	18.7	4.57	8.72	92.2	9.35
ZMYND8	1.50654	0.00963119	0.137698	274.67	113.09	127.1	33.18	55.75	50.94	24.15	73.3	59.81	70.93	60.22	70.55	90.74	122.08	84.18	11.16	87.1
CBLL1	1.6132	0.00973846	0.138651	136.3	479.74	353.24	95.58	178.41	115.13	217.29	117.17	54.51	92.1	76.4	90.24	84.18	16.22	81.53	95.29	144.13
MAPK6	2.20711	0.00991177	0.140533	688.87	598.87	575.22	200.31	163.2	58.08	74.44	49.92	124.04	130.21	186.11	169.86	56.1	1654.62	105.19	129.75	135.85
NUPL2	1.60111	0.00996016	0.140636	48.97	302.07	226.14	43.77	21.29	21.4	83.49	26.67	48.36	87.85	91.71	57.4	87	49.62	23.62	40.55	114.05
PPP1R8	1.48342	0.0100429	0.141221	41.12	78.32	75.34	16.15	23.32	28.53	41.24	20.65	29.02	24.36	13.44	47.65	38.36	13.29	26.28	4.06	25.93
SZT2	-2.00674	0.0101296	0.141856	48.96	18.54	14.04	76.14	68.93	132.44	51.31	168.97	147.04	113.24	85.42	194.73	129.12	13.31	104.38	114.54	100.58
BRWD3	-1.75607	0.0102093	0.142388	47.67	15.08	20.51	52.63	47.65	83.54	78.47	106.9	104.75	117.47	113.33	153.63	118.83	35.1	136.01	27.38	115.08
PNRC2	1.99381	0.0103092	0.143198	3270.06	2980.65	2696.27	561.61	1469.83	1015.72	1733.27	494.59	853.72	2278.64	939.71	240.45	462.13	615.22	802.52	183.48	1197.59
RPP30	-3.60729	0.0104519	0.144029	2.7	0.06	0.03	18.63	4.06	37.68	0	32.82	10.53	3.2	40.6	9.8	15.9	35.87	20.2	34.45	3.13
LY75	-3.74464	0.0104874	0.144029	37.39	3.53	2.19	300.69	318.29	211.91	208.24	367.99	23.71	69.86	9.84	49.2	67.35	418.1	83.33	46.63	51.85
TBC1D9B	-2.01912	0.0104955	0.144029	33.57	28.93	36.66	145.87	130.77	100.86	255.51	124.93	226.25	215.89	180.76	565.29	138.45	33.67	60.47	43.59	174.19
DECR1	-2.989	0.0106606	0.145709	5.28	2.38	1.11	45.5	30.41	32.6	5.03	8.55	74.1	28.58	46.81	17.18	2.78	19.03	80.89	28.38	22.82
CHMP1A	-1.32529	0.0108448	0.147608	116.99	28.93	28.05	107.79	124.68	132.44	83.5	63.72	109.13	112.19	118.7	87.8	156.25	235.14	113.14	117.58	101.62
FARSB	1.6505	0.0108859	0.147608	45.01	76.09	92.58	10.5	10.14	15.28	7.04	19.87	25.48	36	27.84	22.09	43.97	4.58	70.22	41.56	45.62
PDZD8	1.52353	0.0109861	0.148378	92.32	81.84	77.52	25.06	60.82	23.44	74.44	22.35	21.96	65.6	18.84	44.32	32.73	13.3	33.3	5.07	44.59
TUBGCP2	1.33847	0.0111344	0.149475	79.6	84.17	101.2	30.76	36.49	25.48	27.16	72.48	45.75	48.69	31.44	46.77	22.43	7.49	50.86	24.33	66.35
SMARCA2	-2.05345	0.0111723	0.149475	54.08	3.53	31.28	120.02	87.18	34.65	91.54	55.98	51.89	49.76	35.93	86.19	122.58	214.56	52.59	128.73	136.85
POLR3H	-2.2797	0.0112199	0.149475	1.41	6.99	4.35	28.4	11.16	23.43	14.09	27.6	48.53	53.9	45.05	11.43	9.33	8.91	10.48	34.46	9.35
GEMIN8	2.00083	0.0112423	0.149475	167.99	142.93	189.46	96.39	267.6	114.11	142.85	72.33	21.95	18.02	10.74	36.88	21.49	42.3	13.97	11.16	57.03
ZC3H7A	-1.14722	0.0113282	0.150033	64.38	52	60.36	158.04	112.52	176.25	121.72	166.32	81.82	109.02	111.5	72.18	152.51	119.24	135.96	145.96	248.81
RPL5	1.97738	0.0115656	0.151302	2684.2	8593.56	7958.49	1636.37	1376.58	3162.27	1816.77	3476.39	977.8	693.26	1062.9	1712.45	1967.45	2495.02	684.09	2208.76	371.22
GOLGA3	-2.00223	0.0115796	0.151302	21.99	15.08	15.12	42.88	144.95	65.21	113.67	76.67	138.29	133.31	73.74	27.83	132.9	35.07	59.63	18.25	92.27
CPT2	1.74223	0.0115961	0.151302	56.37	55.29	34.47	14.57	13.18	8.16	33.19	5.11	27.27	26.47	9.85	19.65	2.78	77.9	6.96	22.3	8.31
RAD18	1.94081	0.0116127	0.151302	155.27	129.15	71.1	72.3	24.33	24.46	10.06	35.33	34.28	64.57	119.66	4.02	14.94	13.31	17.48	182.44	22.83
CHUK	-1.28377	0.0116454	0.151302	38.69	47.38	42.05	78.57	67.92	124.29	73.44	195.7	140.86	83.62	117.81	160.17	125.37	58.31	88.57	163.19	77.77
CARS	1.9829	0.0117002	0.151437	106.72	177.65	182.01	25.94	14.2	28.52	12.07	31.92	43.95	6.38	77.31	66.44	32.71	235.11	49.07	278.74	21.79
LOC415758	-2.95925	0.0117545	0.151567	0.11	3.54	12.96	21	47.64	64.17	36.22	18.04	44.94	30.69	5.35	6.48	120.88	11.82	18.38	18.25	50.78
GTF3C6	1.4878	0.0119709	0.152963	87.18	102.53	39.87	29.16	24.33	51.95	28.17	12.87	76.65	13.79	12.54	67.39	32.73	11.85	18.37	22.31	14.53
WDYHV1	-2.04276	0.0120201	0.152963	3.99	3.54	21.57	39.78	18.25	23.43	23.14	22.38	34.32	25.42	33.26	60.85	28.05	115.4	11.35	49.67	21.79
RPS10	2.15942	0.0120462	0.152963	1793.42	11847.8	10686	1422.41	1493.15	1298.94	3143.63	1182.29	1502.38	2275.5	1977.47	1608.99	2005.8	291.02	517.44	3512.31	642.88
SCAF8	1.42148	0.0120835	0.152963	176.07	279.14	277.86	97.23	82.11	167.07	76.45	138.76	91.5	223.29	68.3	39.32	96.34	65.61	100.84	25.35	146.2
SYNE1	-3.19914	0.0121794	0.152963	19.36	0.06	0.03	28.44	22.3	6.12	5.03	25.02	6.98	13.78	7.15	189.83	12.14	27.66	10.47	15.21	22.82
WDR19	-2.72369	0.0121887	0.152963	0.09	0.05	0.02	3.24	1.02	3.06	0	6.11	3.48	5.3	4.47	4.05	1.84	8.69	2.58	49.6	1.05
IP6K2	1.96917	0.012229	0.152963	362.47	595.33	424.4	44.5	106.44	123.27	121.72	61.14	62.43	142.9	62.9	295.54	105.69	200.77	70.11	941.66	67.41
CCT2	-1.59398	0.0122378	0.152963	28.43	75.07	37.74	106.15	72.99	168.09	79.47	171.53	189.26	101.62	151.07	68.06	220.81	462.91	96.45	209.82	69.49
TPT1	1.99901	0.0122657	0.152963	8123.29	22812.2	31235.4	2322.85	5351.19	5374.04	2998.77	4949.1	4911.25	4272.65	14394.7	3796	7416.1	3901.13	2233.09	9887.18	1872.6
SREBF2	-2.32844	0.0123544	0.153114	14.25	5.84	3.27	56.72	125.68	47.89	28.17	31.83	69.68	50.77	36.89	53.48	19.63	6.03	39.5	14.2	16.6
ZFAND1	1.69197	0.012415	0.153114	34.59	35.7	32.29	10.51	8.11	14.26	9.05	15.53	1.7	10.61	8.05	10.6	4.65	73.2	8.72	21.29	9.35
MAD1L1	-1.94699	0.012436	0.153114	1.4	2.36	1.11	21.19	5.07	11.21	6.04	11.19	4.38	3.19	9.02	10.77	6.55	10	5.25	8.11	5.19
RLIM	1.76163	0.0124571	0.153114	1269.27	377.35	341.48	110.16	284.84	161.99	293.74	105.08	124.05	323.86	125.85	225.71	130.95	33.67	124.5	329.44	275.81
NOLC1	-1.71424	0.0125113	0.15323	18.14	24.3	15.12	85.97	56.77	67.24	39.23	46.5	125.96	118.5	120.57	38.52	50.51	17.67	67.54	51.7	97.45
CLCN6	-2.00603	0.0125691	0.153388	5.28	4.69	9.73	60.04	28.39	29.55	17.1	63.82	24.65	28.57	17.97	7.31	50.59	13.23	21.04	44.59	25.92
DCAF5	1.81824	0.0128776	0.154623	1014.06	1198.84	971.62	232.55	458.18	398.34	666.95	298.13	243.75	421.24	169.01	75.44	362.98	841.63	271.86	84.14	459.34
FKTN	1.86345	0.0128785	0.154623	74.43	77.24	76.44	86.25	17.24	26.49	4.03	3.38	14.03	37.05	76.49	13.05	29.92	76.83	10.46	12.17	30.08
DIS3	1.32853	0.0128997	0.154623	43.71	73.76	95.79	22.64	23.32	38.71	24.14	44.85	25.49	9.55	29.65	69.05	33.67	45.07	13.1	25.35	17.64
ARL3	1.58094	0.0129111	0.154623	50.22	244.34	271.28	70.46	89.21	138.55	85.51	112.89	58.94	46.59	31.43	26.19	14	30.73	44.69	36.5	38.38
NAA60	1.07724	0.0129278	0.154623	192.61	143.05	119.57	74.57	61.84	79.46	58.35	57.71	78.31	135.46	108.81	73.02	86.06	27.85	63.99	60.82	67.41
PPM1F	-2.66754	0.0129418	0.154623	34.65	1.22	3.27	99.71	70.96	61.13	106.63	77.54	27.28	44.42	13.45	13.89	29.94	44.82	19.27	10.14	55.96
C2CD2L	-3.0453	0.0131134	0.155658	15.57	10.46	1.11	40.55	38.52	16.31	23.14	35.34	201.72	88.9	53.03	45.09	141.31	4.58	95.62	137.85	108.86
SNRNP48	1.11894	0.0131477	0.155658	79.73	212.12	144.3	41.26	88.19	90.67	100.6	73.23	63.34	41.3	54.83	54.95	76.71	53.93	30.64	82.11	62.22
TAF15	1.6957	0.0131651	0.155658	130.93	108.42	92.63	30.79	8.12	30.56	23.14	57.83	103.9	40.24	40.43	27.83	153.49	36.52	13.97	67.92	7.28
PSMG1	1.52011	0.013301	0.156722	70.82	249.18	511.51	72.15	60.82	79.46	33.2	53.41	121.44	52.95	146.58	79.56	28.97	236.78	58.71	81.1	68.45
C2H6ORF62	-1.43641	0.013409	0.157376	681.4	161.64	209.02	645.94	587.94	836.41	421.5	1240.14	690.02	716.53	946.04	1127.2	435.94	907.28	495.53	3385.57	524.67
RPAP3	1.12044	0.0134486	0.157376	92.58	146.5	197.07	40.47	68.93	61.13	69.41	37.88	82.72	74.1	144.82	45.08	74.83	38.01	55.22	88.19	70.52
ZNF830	1.25797	0.013506	0.157508	79.79	319.43	220.78	70.5	44.61	115.11	66.39	52.53	120.58	60.35	83.6	124.78	52.36	67.05	69.25	151.03	39.42
TACC3	2.10234	0.013576	0.157786	2616.89	1328.22	1600.74	123.92	535.22	366.76	513.04	276.59	328.24	671.02	362.36	216.64	850.41	1475.58	512.19	69.95	1201.72
DDX47	-2.32539	0.0137107	0.158561	55.41	7	15.12	96.46	90.22	87.62	45.27	100.84	43.95	62.47	87.2	322.01	68.27	800.46	69.24	70.96	49.79
RPIA	-2.6116	0.0137355	0.158561	5.28	2.38	4.35	3.96	18.25	30.56	11.07	55.29	21.97	28.58	61.22	53.45	38.36	10.39	100.22	38.52	10.39
CCNI	1.78457	0.0137955	0.158718	156.75	197.24	385.47	167.79	318.28	38.72	67.4	91.3	30.75	66.7	38.62	59.04	31.78	10.4	102.61	135.83	76.74
PRKACB	-1.57346	0.013975	0.159306	28.4	16.23	22.66	115.2	40.55	48.91	43.26	75.84	75.7	42.35	187.21	109.27	58.93	68.35	80.71	49.67	32.16
NANP	2.4548	0.0140028	0.159306	865.05	196.15	193.89	170.19	190.57	116.15	248.47	127.5	61.56	85.75	7.15	23.72	42.07	126.57	12.22	10.14	95.4
RNPS1	1.05921	0.0140305	0.159306	144.01	316.06	260.65	137	60.83	89.66	115.69	124.1	103.82	74.11	105.19	195.42	137.52	145.44	108.73	97.32	92.29
CEP57	-1.86341	0.0140331	0.159306	15.56	12.77	10.81	59.95	42.58	67.24	111.66	40.46	35.18	52.91	53.96	31.97	17.75	163.22	57.91	17.24	60.13
IFIT5	4.25917	0.0141212	0.159704	19297.7	4659.78	1383.2	453.84	854.53	347.41	1131.7	292.08	180.37	321.77	12.55	224.03	62.65	2668.01	183.26	12.17	1846.67
LOC100857182	2.05648	0.0141616	0.159704	278.74	211.13	269.25	64.81	133.8	17.33	27.16	119.85	54.52	142.88	6.25	53.28	303.18	43.84	56.96	39.54	193.89
DSCC1	-2.68959	0.0143442	0.161063	0.1	2.38	1.11	1.54	6.09	9.17	4.03	22.56	7.88	15.87	61.48	16.44	3.71	5.99	6.09	27.36	3.13
TIPRL	1.18713	0.0144393	0.161063	93.91	333.27	268.16	98.04	77.04	172.17	104.62	115.47	86.22	70.93	97.1	86.15	115.07	64.15	103.48	34.47	81.92
NRD1	-1.17539	0.0144507	0.161063	37.43	115.45	127.14	167.75	138.88	219.04	131.78	252.53	227.1	155.59	283.31	116.52	168.39	132.43	295.65	320.31	166.94
KPNB1	-2.08622	0.0144969	0.161063	36.12	18.54	22.66	162.89	138.88	195.6	188.11	160.27	146.17	110.06	258.27	125.66	72.03	10.4	71.02	67.92	73.62
MSMO1	-4.02697	0.0145345	0.161063	1.41	0.06	1.11	7.2	85.14	24.46	51.3	27.54	6.98	5.32	17.04	26.18	12.13	1485.42	4.33	11.16	5.2
THADA	-2.61858	0.0146211	0.161063	2.68	0.05	0.02	5.64	10.13	1.03	1.01	13.89	10.6	5.3	0.86	20.78	2.78	12.85	9.67	10.13	5.19
TBC1D14	-2.45228	0.0147537	0.161063	39.86	3.54	2.19	75.4	39.54	75.39	40.24	66.36	137.59	58.19	8.94	44.34	46.79	16.19	42.1	14.2	24.9
PDIA6	-1.71904	0.0147767	0.161063	51.48	8.15	18.35	89.98	48.66	124.28	43.26	57.71	102.15	56.1	35.03	59.91	77.66	55.33	88.62	167.23	25.94
COA7	2.17422	0.0148066	0.161063	73.39	298.75	438.29	5.58	70.95	32.6	28.17	26.68	81.81	125.95	95.29	165.84	7.45	238.22	26.25	59.81	60.15
ACBD6	-2.71238	0.0148749	0.161063	0.1	4.69	9.72	34.82	22.31	50.94	19.12	70.74	12.29	8.49	27.92	22.19	47.8	11.76	9.6	46.61	3.13
RNF141	-1.65638	0.0149526	0.161063	59.24	26.62	39.89	96.38	101.37	317.85	242.44	139.57	170.8	164.03	303.21	71.37	57.04	36.56	120.17	91.23	159.67
IFNAR2	1.88524	0.0149602	0.161063	388.11	662.17	648.39	151.49	385.19	212.93	358.12	298.16	81.8	219.09	246.39	56.56	70.13	29.31	188.55	88.19	207.38
DDX24	1.9908	0.0149896	0.161063	184.99	228.37	198.17	33.16	76.02	45.85	97.58	62.03	190.17	173.55	68.31	4.02	27.1	42.37	35.9	17.24	173.14
CNOT2	1.73099	0.0149952	0.161063	90.08	477.45	381.24	71.28	75.02	129.38	76.45	119.8	107.35	84.69	96.19	19.61	107.57	180.24	110.49	12.17	71.56
CEP128	-2.75486	0.0150255	0.161063	1.41	1.22	0.03	10.55	8.11	6.12	11.06	6.87	38.05	5.31	3.55	63.04	0.91	17.34	2.58	5.07	4.16
NOL8	1.42571	0.0150364	0.161063	59.02	61.09	58.14	11.27	26.36	31.58	37.22	14.6	13.15	81.44	19.75	19.63	14	7.49	15.74	25.35	64.27
TMEM64	-4.18001	0.0153065	0.163445	1.41	0.06	0.03	3.16	11.15	4.08	8.05	22.53	5.22	7.44	0.86	54.18	2.78	23.45	117.67	177.36	209.34
DIMT1	-2.48601	0.0154418	0.164376	0.1	3.53	3.27	25.26	2.03	12.23	6.04	15.53	53.99	8.48	27.05	9.81	6.52	14.55	13.15	13.18	4.16
CGGBP1	1.74614	0.0155773	0.165303	128.59	324.11	423.22	57.47	145.97	118.18	231.37	74.06	49.23	79.4	17.93	40.14	97.28	27.85	115.76	49.68	307.91
PLCB2	-2.63598	0.0156753	0.165828	57.86	3.53	3.27	31.52	137.86	162.99	22.13	97.38	125.1	78.3	65.65	122.5	51.45	13.31	85.13	33.46	14.53
CKAP2L	2.25663	0.015801	0.166423	253.5	31.21	78.61	21.82	61.83	34.64	25.15	39.64	2.58	4.26	8.94	3.2	88.91	26.35	26.26	2.03	92.26
MRPL45	1.47235	0.0158747	0.166423	56.67	186.85	236.9	19.4	26.36	42.78	20.12	30.16	65.09	44.48	60.22	38.5	51.43	88.76	78.04	194.61	79.85
BIVM	-3.04116	0.0158955	0.166423	7.83	0.06	1.11	9.64	2.03	6.12	46.27	64.8	56.54	33.83	36.04	7.31	23.4	7.46	25.46	11.15	4.16
UBR2	-1.38248	0.0159663	0.166423	65.7	131.61	93.75	458.01	82.11	362.68	166.99	396.44	392.61	294.22	383.14	95.15	133.76	443.14	393.89	168.27	183.53
ANKRD49	1.89489	0.015975	0.166423	142.77	612.5	511.59	58.28	135.83	190.5	138.82	68.03	151.36	240.24	141.16	31.93	88.85	22.04	72.74	32.44	345.26
TSG101	1.14616	0.0163355	0.169661	216	475.31	369.46	141.02	124.68	157.91	133.79	99.93	166.32	185.23	250.9	180.57	157.15	300.87	92.04	165.23	82.97
ASNSD1	2.38433	0.0164338	0.169918	739.91	441.88	445.92	168.57	286.86	93.73	219.3	93.02	106.45	43.42	6.25	25.36	180.55	209.44	137.66	99.34	328.68
PPP1R2	1.1652	0.0164597	0.169918	51.5	215.55	177.66	95.66	75.01	68.26	84.5	62.88	51.01	32.83	33.23	46.73	45.82	45.23	75.42	38.52	69.47
ARID2	1.26233	0.0166361	0.170438	121.97	81.93	108.77	25.07	52.71	23.44	49.29	24.95	43.09	133.31	56.63	51.67	31.78	79.96	36.79	17.24	72.58
TCEANC2	1.50408	0.016643	0.170438	85.88	57.66	90.41	29.11	89.19	44.83	45.27	27.53	23.72	12.73	7.14	16.34	18.68	71	30.67	9.13	58.05
GYLTL1B	-1.69531	0.0166597	0.170438	10.4	8.15	7.58	17.75	28.39	35.66	57.34	53.46	39.66	21.18	20.67	63.45	21.51	8.92	21.91	32.43	29.03
SAP130	-1.13926	0.0168049	0.171409	39.97	45.07	38.81	94.84	88.19	51.96	81.48	90.48	131.18	96.31	93.52	162.66	101.04	56.85	75.41	139.88	70.52
RHBDF2	-2.21993	0.0168552	0.171412	65.71	34.7	33.43	363.21	132.8	246.54	153.91	140.42	455.98	128.09	105.17	1119.45	407.92	38.03	623.76	36.5	292.4
EPS15	-1.18989	0.0170194	0.17197	42.55	63.53	42.05	115.09	75.02	80.49	114.68	124.97	119.7	160.85	140.3	71.37	165.61	88.79	205.33	53.73	139.97
DYNC1H1	-1.62228	0.0170331	0.17197	375.44	124.71	123.92	649.17	796.75	1038.13	840.98	1201.32	613.49	973.65	393.86	234.72	773.73	59.84	385.91	1092.7	561.98
KMT2A	-2.02482	0.0170705	0.17197	101.65	38.16	30.2	183.09	621.38	307.67	476.83	440.36	176.92	326.98	75.5	114.89	195.54	26.4	185.96	86.17	490.37
RP11-849F2.7	2.76131	0.0171114	0.17197	1796.02	19624.7	20848.7	328.97	699.44	685.64	3490.68	1140.95	562.36	1129.31	2202.28	2106.48	1427.62	13086.5	593.75	4975.02	354.63
FAM18B1	1.55024	0.0171815	0.172167	151.79	581.45	657.01	152.41	68.93	128.37	72.43	161.18	145.18	62.47	229.3	137.03	130.95	560.77	166.61	66.91	112
MPHOSPH8	1.34766	0.0172846	0.172614	260.85	325.32	328.5	125.59	146.98	183.38	191.13	130.1	161.94	183.1	126.77	33.57	93.53	120.8	47.3	236.18	79.85
RRN3	-2.37593	0.0173271	0.172614	3.99	8.15	9.73	8.82	40.55	76.39	18.11	42.23	35.18	9.55	59.37	179.43	34.6	39.34	42.08	104.39	25.94
PINK1	2.27806	0.0174616	0.173448	203.19	791.38	1031.79	86.64	422.69	118.19	181.07	245.61	52.75	121.74	35.02	14.69	148.73	35.12	194.69	161.18	396.07
USE1	1.12839	0.0177685	0.175525	95.11	125.73	191.66	60.75	61.84	87.61	52.31	90.5	72.15	74.09	125.94	55.77	42.07	29.29	47.32	25.35	83.99
FICD	1.42123	0.0178126	0.175525	98.88	109.55	138.89	55.09	135.82	35.66	38.23	37.01	66.01	80.43	45.83	28.66	48.63	16.22	51.72	7.1	70.51
TDRD3	1.82386	0.0178247	0.175525	93.94	314.9	486.75	36.39	85.15	99.84	131.78	70.64	124.08	196.84	264.45	12.23	48.62	20.58	63.98	34.47	75.71
OSBPL1A	-2.04378	0.0179112	0.17563	124.83	38.16	37.74	89.91	110.49	129.39	134.8	169.79	82.67	199	988.44	106.63	474.33	1188.46	639.48	107.45	524.65
ZNF451	-2.11024	0.0179952	0.17563	7.85	4.69	9.73	25.05	46.63	34.64	34.2	91.45	15.8	43.38	91.91	52.64	6.52	13.27	18.38	40.54	44.57
ZFP91	-1.42692	0.018026	0.17563	66.93	37	32.35	101.25	177.39	217	117.7	205.98	142.63	98.43	105.22	246.53	93.55	36.56	55.21	129.74	86.07
ABHD10	-2.07076	0.0181428	0.17563	6.56	3.54	6.5	6.39	40.54	27.51	19.11	22.39	30.8	35.98	23.36	35.32	30.87	115.09	13.99	7.1	28
OPA1	-1.75755	0.0181478	0.17563	25.85	23.16	23.74	81.86	32.44	127.34	57.34	74.96	100.34	41.3	176.33	25.36	125.38	258.11	139.5	95.28	69.48
RBMS1	-2.56965	0.0181605	0.17563	15.57	7	10.81	106.24	56.77	73.35	40.24	72.38	155	47.65	130.44	252.39	69.22	14.77	42.06	165.21	7.28
SNX27	-1.58026	0.0181952	0.17563	46.39	26.62	16.2	58.33	139.88	51.96	33.2	41.32	107.39	96.31	143.03	110.03	99.17	188.62	68.39	124.68	39.42
IQCE	-1.63034	0.018281	0.175961	23.26	12.77	11.89	78.72	23.32	45.85	22.13	50.85	115.43	45.52	95.4	67.36	72.99	29.23	41.2	27.37	35.26
ZFX	1.45541	0.0184363	0.176957	1005.13	976.21	982.4	231.74	469.33	327.03	619.67	223.15	195.34	433.95	216.68	266.73	383.56	1373.46	299.93	225.04	531.92
CUTC	-1.69912	0.0185874	0.177908	28.42	26.62	30.2	50.18	92.25	107.99	86.51	134.47	83.59	54	98.01	36.04	457.68	209.03	84.18	53.73	101.62
SLC25A51	2.11473	0.0188581	0.179995	402.2	432.64	389.92	52.6	185.5	71.32	216.28	12.86	99.41	154.54	149.25	28.64	337.76	42.4	84.15	53.73	483.15
EIF2S3L	1.50637	0.0189387	0.18026	822.65	830.84	1208.59	204.19	179.43	499.19	343.03	283.5	534.24	534.48	1006.35	141.93	498.64	556.9	249.05	195.64	162.81
TAF3	1.58723	0.0189967	0.18031	137.64	341.5	523.43	37.21	86.16	77.43	110.65	49.94	62.43	210.62	67.4	40.14	106.63	161.48	92.92	439.91	166.94
COMMD1	1.94003	0.0192149	0.181855	128.6	340.25	418.91	17.74	152.05	146.7	137.82	62.86	20.18	166.16	104.29	108.32	24.29	10.4	86.79	225.03	57.04
MIA3	-1.43147	0.019289	0.181855	51.54	40.46	31.28	150	32.44	84.56	133.79	103.4	99.44	337.52	66.51	100.13	86.99	90.25	130.7	193.6	127.53
CDADC1	1.96635	0.0193191	0.181855	170.47	41.58	58.17	34.05	29.4	3.07	67.39	13.73	9.62	9.55	4.45	32.77	11.19	251.51	7.83	15.21	51.85
TCF7L2	-2.03516	0.019406	0.182171	1.4	4.66	0.02	4	3.05	4.08	5.03	13.9	11.48	7.41	4.47	12.39	11.25	8.69	7.89	11.15	2.09
PUF60	1.32508	0.019528	0.182815	354.71	451.11	391	108.55	151.04	222.09	173.03	149.93	181.28	196.87	251.79	200.28	280.67	32.22	153.46	182.46	144.14
UBASH3B	-2.62117	0.0196493	0.183447	10.42	5.85	2.19	52.68	61.83	46.87	8.05	66.39	25.48	13.79	32.35	255.36	38.35	10.4	68.47	9.13	30.08
TXNL4B	2.02352	0.0197424	0.183712	81.05	220.27	246.59	51.04	65.89	64.18	41.25	40.47	37.79	24.37	33.23	127.27	28.97	197.39	2.58	180.42	7.28
UVRAG	1.27632	0.0198126	0.183712	105.33	172.92	132.45	55.86	71.97	78.45	128.76	99.11	70.4	51.88	39.53	37.69	42.08	75.62	64.01	10.14	53.93
CANT1	1.55897	0.0198531	0.183712	87.2	82.98	77.52	46.17	112.51	31.59	41.25	25.8	24.6	83.57	19.74	30.32	13.07	14.75	7.83	69.94	6.24
RFC3	-2.34309	0.0198927	0.183712	1.41	5.82	2.19	12.88	54.73	37.7	17.1	53.47	12.32	3.2	12.59	8.99	37.54	5.97	15.82	6.09	19.68
TMEM87A	-1.46754	0.0200116	0.184312	70.83	48.54	56.05	213.99	91.24	235.33	90.54	255.12	125.83	63.53	229.34	91.88	352.76	141.12	384.31	324.36	68.45
RP11-108K14.8	-3.99895	0.0201166	0.184382	0.11	2.38	3.27	65.66	8.12	61.13	8.05	134.59	54.57	6.38	59.36	181.87	13.07	29.24	18.36	210.8	1.05
MTPN	-2.70005	0.0201271	0.184382	21.99	4.69	9.73	203.53	46.64	104.94	48.29	191.37	78.33	11.67	47.63	21.26	194.69	39.43	304.74	19.27	89.17
BCL10	0.959006	0.0204044	0.186422	206.79	137.31	169.1	89.14	118.6	107.99	88.53	46.48	78.3	79.39	62.91	82.05	144.08	97.49	67.5	71.97	136.86
PPP3CA	-3.28294	0.0207194	0.188064	5.28	0.06	2.19	64.36	7.1	6.12	12.07	12.88	8.74	3.2	108.05	25.39	20.56	8.95	59.68	224.97	9.35
PCNT	-2.20697	0.0207706	0.188064	10.42	3.54	3.27	15.37	19.26	18.34	17.1	16.36	105.84	74.03	68.43	44.36	11.2	6.04	24.53	27.37	13.5
TEX10	-1.74797	0.0208775	0.188064	9.13	16.22	11.88	95.69	116.57	40.76	21.13	53.4	25.5	32.82	79.24	15.52	39.3	27.72	24.53	59.8	58.05
FBXO7	1.73779	0.0208795	0.188064	276.43	587.27	761.51	56.66	184.48	73.36	183.08	102.52	214.73	316.45	267.07	45.06	257.26	341.66	178.89	42.58	282.03
ZNF568	-3.3186	0.0208992	0.188064	3.99	5.85	0.03	31.66	40.54	19.36	11.07	6.83	7.86	254.84	22.44	29.49	5.58	11.85	86.02	8.12	160.64
UQCC	-2.10199	0.0209665	0.188064	3.99	2.38	6.5	22.7	6.09	26.49	12.07	31.07	25.53	7.43	98.33	8.95	10.27	16.11	31.61	33.45	14.53
NONO	-1.43362	0.0210311	0.188064	65.66	28.93	29.12	124.84	87.18	82.52	112.67	88.74	91.51	109.02	100.71	355.02	86.99	29.3	97.34	188.53	87.1
CRIPT	-4.57907	0.021044	0.188064	7.85	1.22	1.11	97.3	3.05	126.32	6.04	128.48	187.5	10.61	141.18	45.89	145.01	612.1	320.28	150.02	18.68
ZCCHC2	1.37089	0.0210794	0.188064	342.91	272.24	157.28	105.34	141.91	87.62	154.92	80.1	104.71	138.65	71	114.89	151.56	17.68	121.02	37.51	175.23
ARHGAP1	-2.14032	0.0215091	0.191397	11.69	2.38	9.73	73.01	22.31	56.03	17.1	71.57	40.53	16.95	29.68	21.31	67.44	4.58	63.29	15.21	28
TIRAP	-1.14558	0.0217132	0.191566	75.96	57.77	60.36	70.44	137.86	110.03	183.08	131.84	218.32	174.63	80.9	119.82	214.26	362.92	115.75	107.45	149.31
KIAA2026	2.25249	0.021739	0.191566	80.98	84.23	68.95	6.39	54.73	5.1	71.42	12	9.62	11.67	1.75	4.84	3.71	431.08	21.87	14.2	125.44
UBALD1	2.0679	0.0217485	0.191566	386.93	964.49	674.29	276.44	134.82	317.85	98.59	118.01	197.11	76.23	213.09	339.04	479.02	35.12	135.02	418.64	20.76
WIPI1	-1.32102	0.0217523	0.191566	50.27	47.39	72.21	188.93	95.29	109.01	61.37	122.36	270.27	96.33	169.06	121.46	101.95	399.24	318.5	96.3	119.25
PCYT2	-1.83039	0.0219515	0.192004	31	35.85	28.05	107.78	54.74	196.61	52.31	142.21	161.96	51.89	91.7	232.42	221.76	35.12	155.26	496.66	54.97
LOC418927	2.16826	0.0221684	0.192004	350.93	721.06	736.73	50.16	139.89	174.21	477.82	141.29	98.52	296.35	82.68	16.33	158.08	49.67	245.57	54.74	661.48
PDCD7	1.1755	0.0221706	0.192004	154.3	376.04	324.19	72.87	140.9	92.71	333.97	89.58	150.49	195.79	148.37	89.42	54.23	107.73	117.5	95.29	118.21
BCLAF1	1.26713	0.0222727	0.192004	445.96	430.39	483.64	119.08	199.69	130.41	366.17	137.84	142.54	346.08	231.09	189.58	182.41	97.63	236.8	99.34	471.76
SETMAR	-2.44734	0.0223129	0.192004	2.7	3.53	3.27	15.31	80.07	59.09	38.23	49.11	20.27	62.27	18.9	13.11	4.65	7.43	6.97	6.09	15.55
PKD2	-2.65374	0.0223173	0.192004	3.95	0.05	0.03	40.06	8.11	9.17	1.01	1.66	7.03	1.08	8.09	5.71	1.84	7.32	11.44	26.33	16.56
GPN3	1.33839	0.0224453	0.192004	144.05	592.88	353.29	109.37	67.92	302.56	146.87	64.57	102.05	133.37	157.35	123.08	70.14	51.11	156.1	220.98	213.59
ACAA2	-2.11714	0.0224943	0.192004	13	25.46	5.42	41.29	84.13	43.81	54.32	39.61	56.3	36.01	136.75	73.87	19.61	43.78	24.5	426.69	33.2
TAF2	-1.34123	0.0225003	0.192004	32.23	15.08	20.5	38.85	46.63	56.03	69.41	62.05	96.01	65.61	88.18	67.35	66.43	22.01	58.77	25.35	55.99
ISY1	-1.64445	0.0225048	0.192004	38.71	39.31	39.9	257.12	56.77	74.38	80.48	108.56	188.38	40.25	192.47	310.5	218.01	84.49	248.3	213.88	48.75
OGFOD3	1.37772	0.022577	0.192004	42.51	132.58	147.5	42.15	27.37	30.57	61.36	21.5	42.21	71.97	89.05	25.37	40.21	14.76	21.87	13.18	114.03
AGGF1	1.2839	0.0225831	0.192004	61.72	152.12	77.55	27.5	62.84	15.29	67.4	19.77	10.5	34.95	39.54	41	82.34	46.63	37.68	47.64	64.29
PNRC1	1.61593	0.0226518	0.192004	1004.1	4742.73	4957.32	552.7	1120.11	1125.75	1215.2	726.43	647.74	2031	751.75	2017.91	1262.04	788.23	384.99	1766.8	404.4
GBE1	-2.82107	0.0226639	0.192004	1.41	0.06	1.11	53.17	3.05	2.05	3.02	2.52	6.11	7.43	7.15	4.02	9.33	6.02	17.53	152.97	6.24
PRKAA1	1.46086	0.0227867	0.192004	150.44	402.54	257.42	98.85	151.03	59.1	185.09	54.23	64.2	89.98	97.99	68.88	110.38	403.59	70.12	20.28	122.36
BRIX1	1.7059	0.0228387	0.192004	18.13	193.51	108.74	45.5	10.14	22.42	30.18	14.6	23.71	7.44	28.74	34.42	32.72	29.25	7.83	143.92	8.31
SURF1	-2.15534	0.0228421	0.192004	3.99	4.69	2.19	26.74	28.38	25.47	18.11	26.71	22.03	2.14	8.06	13.1	23.41	11.75	21.07	71.93	7.27
SUPV3L1	1.23022	0.0228602	0.192004	66.91	151.09	184.14	38.86	29.4	80.47	45.27	46.52	51.01	49.76	70.12	17.15	59.86	43.8	45.56	145.96	122.34
SSRP1	-1.32871	0.0228697	0.192004	118.38	147.76	142.22	586.76	1400.89	788.53	529.14	562.69	282.55	212.74	92.58	203.58	334.95	251.5	235.95	256.45	259.21
PSMA3	-3.30152	0.022932	0.192055	14.28	4.69	5.42	63.2	8.12	140.57	13.08	105.19	118.8	22.26	97.99	177.35	137.52	217.91	85.04	743.96	17.65
MRPS17	1.22406	0.0230076	0.192217	544.73	214.66	305.92	81.8	161.17	98.83	138.82	124.08	85.32	268.82	175.33	130.47	96.33	435.86	97.31	202.73	131.7
CDK5RAP1	1.4879	0.0231724	0.192334	71.85	89.88	100.1	82.7	87.17	39.74	25.15	76.71	17.55	8.5	11.64	49.26	22.43	8.95	18.37	37.51	71.53
KIAA0226	-2.10613	0.0231775	0.192334	46.37	16.23	8.66	155.63	167.25	175.23	65.39	90.44	187.64	76.2	103.45	66.48	184.39	14.77	73.67	18.25	41.49
GOLPH3	1.66025	0.0231904	0.192334	159.4	336.79	365.08	128.02	202.73	62.15	288.71	72.33	65.96	131.24	52.11	32.75	261.06	32.21	95.57	18.25	116.14
ORC6	-1.85922	0.023287	0.192372	2.7	5.82	1.11	23.62	10.14	10.19	4.03	12.92	21.21	17.97	15.31	17.31	14.04	4.54	6.98	13.18	4.16
ORC1	-1.73505	0.0233558	0.192372	7.84	4.69	8.65	39.72	21.29	70.28	9.06	30.14	26.42	11.66	15.26	38.7	24.33	34.68	23.69	9.13	35.24
ARL1	-1.22022	0.0233639	0.192372	52.81	49.68	32.35	119.94	54.74	132.44	106.63	176.7	85.36	103.72	168.23	74.67	84.19	124.95	107.01	176.37	39.42
DSCR3	-1.75476	0.0234854	0.192754	21.99	12.77	24.81	123.23	51.7	72.34	86.51	119.81	39.57	36.01	61.14	22.9	33.65	335.59	74.56	78.05	53.93
C13H5ORF15	2.01125	0.0235772	0.192754	530.9	1381.05	968.36	327.42	636.58	195.61	486.88	94.72	380.21	530.24	250.86	48.35	144.98	363.58	199.05	31.43	354.62
VTA1	1.1692	0.0236166	0.192754	106.76	371.34	236.94	133.73	63.87	145.68	96.57	169.8	133.78	109.02	132.19	44.25	74.82	77.22	82.41	38.53	113.02
NCF1	-2.80182	0.0237042	0.192754	7.85	3.54	2.19	166.58	33.46	11.22	5.03	17.17	91.66	25.42	16.14	180.36	27.11	34.97	52.65	7.1	30.08
POLH	1.42277	0.023753	0.192754	108.01	259.48	194.94	40.45	85.15	68.26	116.69	102.56	36.91	89.97	20.63	25.36	86.06	32.21	62.23	271.64	115.09
FUBP3	-1.37177	0.023817	0.192754	11.71	18.53	20.5	43.77	23.32	57.05	20.12	45.68	59.88	23.31	52.17	64.09	47.71	33.55	57.03	83.11	42.51
CCDC14	-2.70311	0.0238581	0.192754	1.41	8.15	0.03	2.35	7.1	12.22	18.1	4.26	29.07	49.69	8.95	33.72	7.46	6.03	7.84	16.22	90.11
PLEKHA3	2.38571	0.023946	0.192754	366.35	1642.62	455.64	102.84	316.27	483.91	496.94	126.62	145.18	98.46	151.94	36.03	141.24	20.58	211.35	13.18	267.52
BLZF1	1.3769	0.0239541	0.192754	213.26	214.57	277.85	96.4	132.79	138.55	190.13	107.69	87.1	245.5	73.7	103.4	41.13	17.68	53.45	58.8	135.83
KDM2A	-1.63712	0.0240459	0.192754	105.44	23.16	16.2	97.23	112.52	90.67	120.72	115.47	228.07	98.44	70.11	102.6	290.11	19.13	136.85	116.57	86.07
CNPY3	1.80401	0.0240652	0.192754	52.83	236.43	201.4	53.59	17.24	18.34	23.14	38.8	99.44	36.01	35.92	436.41	18.68	14.77	15.73	146.98	20.76
PNISR	1.25149	0.0241165	0.192754	433.15	605.74	583.81	204.2	244.3	204.78	383.27	307.65	228.81	351.38	151.04	288.13	164.63	337.32	165.73	61.84	317.28
PDCD6	1.17724	0.0241437	0.192754	83.66	254.94	375.84	85.91	57.78	58.08	120.71	79.27	90.62	104.79	276.15	83.67	77.63	46.74	116.63	85.15	66.37
PSMD7	2.16548	0.0242286	0.192981	168.54	1217.32	1443.39	124.86	78.06	72.34	92.55	76.67	107.32	181.01	115.06	164.92	110.36	350.55	109.58	2493.54	101.63
ZNHIT6	-2.79587	0.0243776	0.193583	0.11	4.69	7.58	27.56	3.05	48.89	3.02	38.83	31.7	6.38	61.26	40.3	21.51	39.1	27.19	52.7	6.24
GPATCH3	1.01676	0.0244175	0.193583	77.11	124.53	106.61	84.36	51.7	44.83	65.39	27.52	35.16	82.55	37.73	35.23	66.42	26.37	73.68	47.65	64.29
WAC	1.02378	0.0245028	0.193811	237.85	477.64	429.77	124.76	164.22	218.02	259.54	143.02	221.78	188.4	167.24	113.22	203.94	200.73	294.73	97.32	208.42
LMBRD2	-1.65393	0.024577	0.193948	18.1	17.37	8.66	202.86	46.63	36.68	65.39	49.94	29.03	22.24	42.28	55.91	50.54	33.47	45.64	16.22	50.79
RMDN3	-1.74428	0.0246906	0.194013	163.24	16.23	20.51	152.37	172.32	153.84	130.78	86.13	135.53	58.24	67.4	287.49	163.73	52.55	410.71	47.65	199.07
RP11-598P20.5	1.30089	0.0246987	0.194013	61.78	129.19	253.01	63.21	55.75	62.15	74.44	55.99	25.47	39.18	47.63	36.04	172.2	40.89	99.13	14.2	51.86
ZMIZ1	-2.79189	0.024822	0.1942	2.7	0.05	0.03	17.99	8.11	5.1	2.01	6.87	2.59	3.2	19.84	65.64	8.41	11.65	2.58	11.15	0.01
PSME4	-1.16074	0.0248363	0.1942	124.78	53.16	60.36	171.02	104.41	196.62	123.73	143.04	150.49	192.62	185.25	145.27	134.7	88.87	187.7	622.35	155.54
CD82	-4.62234	0.024981	0.194886	1.41	0.06	0.03	677.35	8.12	49.93	7.04	50.78	29.01	0.02	2.65	359.27	21.49	14.75	64.07	4.06	6.24
RNF139	1.23871	0.0250929	0.195313	224.94	271.15	332.82	82.64	156.1	81.51	97.58	53.38	97.65	265.63	96.18	69.7	69.2	83.07	216.66	232.13	248.84
BAG1	-2.17837	0.0252789	0.195484	5.27	1.22	4.34	16.18	5.07	34.63	6.04	27.62	30.86	5.32	33.33	56.14	31.84	6.02	16.65	11.15	8.31
HSPA5	1.35313	0.0253355	0.195484	1449.79	858.55	923.17	319.29	604.15	397.32	567.36	215.38	316.81	1100.67	300.31	1043.51	298.41	411.62	302.55	547.38	180.43
SGCB	1.73942	0.0253473	0.195484	109.19	118.8	190.57	70.48	86.16	57.06	112.67	72.37	33.39	31.78	10.74	9.76	17.74	10.4	125.49	15.21	212.5
TRPV2	1.73756	0.0253643	0.195484	731.31	54.3	84.05	40.47	174.33	37.7	29.18	18.89	21.94	59.29	32.32	147.79	147.82	16.22	76.27	25.35	23.87
RP3-468K18.7	0.987803	0.0254009	0.195484	124.69	201.85	162.64	49.38	52.72	115.12	116.69	62.88	67.73	71.99	157.4	100.13	86.99	136.62	71.89	48.66	71.56
AIMP1	1.3302	0.0254763	0.195623	88.73	163.78	203.52	16.12	70.96	106.96	89.53	60.3	42.2	44.48	71.02	72.2	72.02	43.81	22.74	232.11	36.31
MED4	1.04035	0.0256476	0.196498	92.54	108.44	155.06	84.34	51.7	47.89	62.37	49.09	140.02	63.51	88.13	36.87	47.69	42.34	40.3	76.03	25.94
RQCD1	-1.32785	0.0258338	0.197481	19.41	21.99	22.65	115.19	78.05	42.79	47.28	53.4	60.75	42.34	69.27	66.54	112.34	45.12	37.69	29.4	26.97
ATG4A	-1.66702	0.0259049	0.197582	5.28	10.45	15.11	41.3	24.33	88.62	28.17	49.98	28.16	14.84	33.28	26.25	30.88	84.96	21.02	37.5	10.38
RPSA	2.07907	0.026151	0.199016	2270.33	13054.9	7238.97	341.94	3162.65	988.22	1082.42	1035.8	2231.17	1347.33	2636.64	1106.56	3901.25	4257.11	415.69	3508.26	403.36
IRAK4	1.46343	0.0263426	0.199818	44.92	31.17	55.97	16.3	7.1	10.19	6.04	5.99	6.98	11.67	17.05	32	11.2	56.45	21.01	25.34	63.22
AKAP17A	1.21151	0.0263734	0.199818	320.01	377.28	333.92	80.17	169.28	116.15	292.73	105.96	147.83	241.31	119.56	96.79	71.07	221.03	89.41	357.81	218.78
DDRGK1	1.20285	0.0265656	0.200468	127.34	347.22	326.35	92.38	68.93	170.12	48.29	89.61	220.94	56.12	168.16	67.24	95.4	148.37	199.99	144.95	71.56
TRMT10C	1.4646	0.0265964	0.200468	301.98	293.06	366.2	130.47	215.91	127.35	183.08	47.33	166.33	424.35	211.33	110.76	76.69	68.55	32.39	55.76	139.99
BCCIP	1.09404	0.0266616	0.200468	78.49	289.43	246.61	102.09	152.05	94.75	108.64	108.57	111.77	63.52	94.41	50	84.18	36.56	86.81	91.23	44.6
METAP2	1.3439	0.0268174	0.200468	241.67	296.54	324.22	74.54	68.93	98.82	74.44	82.72	100.29	84.7	119.57	60.66	75.75	653.43	174.52	245.3	130.66
NOP16	-1.95996	0.026828	0.200468	20.71	17.39	28.05	72.97	21.29	79.46	35.21	79.31	153.16	39.19	225.78	76.29	142.21	410.49	66.61	206.78	44.6
CDC5L	0.941657	0.0268521	0.200468	181.27	303.41	255.28	62.34	103.4	127.35	172.02	95.63	122.31	152.41	182.55	92.7	116.92	110.64	207.01	152.05	129.62
PANK4	-1.54511	0.0268699	0.200468	38.68	15.08	16.2	24.25	44.6	51.95	27.16	46.54	78.33	74.09	128.65	57.42	145.99	45.23	63.13	158.12	62.22
CFAP20	1.17596	0.0271088	0.201077	162.03	270	547.11	116.69	165.23	62.15	172.02	115.46	130.23	132.31	209.53	123.91	167.45	210.82	49.06	194.62	71.56
MCFD2	1.67623	0.0271609	0.201077	253.12	403.69	213.28	117.49	54.74	90.68	214.27	190.48	135.52	130.19	201.45	27.82	18.68	303.54	36.78	94.27	35.27
GTF3C3	1.3931	0.0271658	0.201077	105.16	76.11	106.58	48.59	50.69	70.3	32.19	107.79	43.99	21.19	44.05	41.01	39.28	6.04	37.69	7.1	57.03
LOC424740	1.63043	0.0271868	0.201077	1790.54	1593.6	1922.81	495.16	1171.8	608.21	962.7	512.7	484.04	1506.03	442.4	211.71	872.86	551.21	444.65	103.4	1328.22
RPA2	-2.7934	0.0272518	0.201122	1.41	12.77	9.73	73.88	12.17	33.62	9.06	62.97	395.67	19.08	101.64	209.61	40.2	14.77	46.44	30.42	29.05
TBK1	-2.08606	0.0274708	0.202301	32.25	10.46	14.04	184.88	50.69	83.54	109.65	128.41	129.48	63.51	61.14	119.97	54.25	166.6	64.9	6.09	42.52
SPTY2D1	1.68121	0.0277221	0.203713	609.15	565.38	482.58	127.2	188.54	163.01	215.27	134.4	234.97	506.93	224.79	111.56	261.94	33.67	287.68	45.62	493.54
CUL3	1.07716	0.027799	0.20384	144.04	319.57	329.59	106.19	88.19	79.47	77.46	80.12	85.33	208.5	115.97	111.59	84.17	302.2	126.27	190.57	134.8
GAB1	1.89833	0.0279958	0.204843	57.72	97.86	87.16	26.66	94.27	55.02	86.51	70.66	3.46	2.14	7.14	32.82	47.73	8.94	7.83	49.67	8.31
PCGF3	-3.3256	0.0280643	0.204905	0.11	0.06	0.03	36.85	2.03	2.05	5.03	5.99	2.58	0.02	0.86	390.11	6.52	11.84	5.2	4.06	2.09
MRPL18	1.75894	0.0281352	0.204985	481.97	589.59	851.98	191.22	633.54	334.16	217.29	112.83	367.91	311.16	166.33	58.2	142.18	30.76	117.48	440.94	189.76
CFDP1	1.21096	0.0283438	0.205418	65.58	124.52	106.61	51.87	30.41	34.64	80.47	42.2	36.92	55.05	33.23	31.12	23.36	46.65	39.43	183.45	13.5
ATP7B	-4.69697	0.0283493	0.205418	0.11	0.06	0.03	106.28	0.01	93.72	0	100.03	45.83	3.2	26.07	4.84	58.06	19.02	84.43	70.94	0.01
UAP1L1	-2.19087	0.028375	0.205418	5.28	2.38	2.19	8.9	13.17	4.08	8.05	9.47	53.81	70.81	16.16	59.32	6.52	13.25	26.31	13.18	10.38
ARFGAP1	0.988961	0.0284997	0.205697	145.01	99.2	80.79	90.85	44.61	58.07	46.28	51.68	90.68	47.64	69.24	59.9	63.61	24.93	66.65	36.5	25.94
SPNS3	-3.25068	0.0285585	0.205697	1.41	0.06	1.11	12.35	3.04	2.04	2.01	3.42	4.34	13.79	3.55	95.4	17.75	20.54	23.64	319.21	8.31
MRPL48	1.85302	0.0285941	0.205697	232.64	265.37	220.83	57.53	27.37	92.7	24.15	90.53	66.84	27.55	142.96	65.59	40.2	390.69	40.29	642.63	14.53
ZNF142	-1.66418	0.0287322	0.206256	14.26	13.92	6.5	15.31	99.33	19.36	35.21	44.8	31.67	45.5	10.74	32.82	42.11	24.84	49.15	52.71	81.87
STAM	1.51123	0.0288831	0.206905	39.83	81.75	57.05	53.57	28.39	11.22	25.15	44.84	11.39	22.24	6.25	14.7	56.17	43.54	6.96	43.58	4.17
RCL1	-2.37985	0.0290187	0.207441	1.41	1.22	1.11	31.86	12.16	2.05	5.03	5.98	3.47	5.32	4.45	2.38	23.42	79.42	10.5	7.1	17.62
NFYC	1.17007	0.029118	0.207717	124.74	288.36	242.33	81.01	71.97	126.33	133.79	94.77	37.79	67.76	102.49	138.73	95.41	43.84	80.65	319.29	67.41
VPS53	-1.34235	0.0292093	0.207933	24.51	12.77	20.5	81.06	36.5	80.48	37.22	104.32	36.96	27.53	47.67	31.98	71.14	49.36	51.78	22.31	52.87
POP1	-2.31164	0.0296276	0.210473	9.07	2.38	0.03	26.83	11.15	3.07	21.12	15.5	5.23	10.59	35.21	3.2	14.03	21.6	5.21	35.46	6.23
DRG2	-2.97328	0.0298737	0.211456	3.99	1.22	3.27	23.54	6.09	25.46	1.01	29.36	79.32	5.32	81.93	60	44.91	86.77	41.22	32.44	8.31
HELQ	-1.75748	0.0300775	0.211456	13	7	36.65	35.61	47.64	57.05	74.44	43.06	21.95	42.35	145.8	50.87	69.23	39.39	71.06	15.21	186.57
LARP7	1.34336	0.0301234	0.211456	68.23	173.03	263.83	31.56	41.56	42.79	65.39	24.94	77.42	127	152.9	54.93	66.4	16.22	32.39	145.96	95.4
CCDC82	1.5913	0.0301316	0.211456	238.84	200.7	186.32	76.12	137.86	97.81	149.89	143.06	111.77	158.74	75.51	25.36	25.23	13.31	22.74	35.48	221.86
ZBTB38	1.6423	0.0301687	0.211456	175.95	197.22	261.66	81.79	260.51	152.82	70.42	190.47	60.69	115.36	152.01	79.59	30.84	23.49	10.46	24.33	40.45
DFFA	1.41125	0.0301783	0.211456	78.39	96.89	131.36	68.12	51.7	29.55	15.09	83.66	25.47	38.12	25.13	49.21	24.29	8.95	71.93	15.21	201.08
RIOK1	-2.59259	0.0302162	0.211456	2.7	8.15	5.42	55.92	41.56	51.96	34.2	79.33	8.74	5.32	7.14	55.88	47.72	158.6	67.61	68.92	7.28
EIF3H	1.8975	0.0303243	0.211456	700.71	2620.58	3197.12	237.4	935.62	563.38	448.66	479.98	507.8	234.99	689.71	313.51	1043.13	3708.1	203.43	365.94	127.55
SSR3	1.08914	0.0303289	0.211456	115.71	239.89	213.24	178.38	54.74	115.12	79.47	155.14	55.4	38.13	71.01	97.66	68.27	64.14	75.4	195.63	68.45
FOXK2	0.957465	0.0303849	0.211456	145.28	343.71	236.96	109.37	178.41	135.5	188.11	130.96	100.3	150.29	97.99	78.74	109.44	72.88	138.57	63.87	158.64
VWA9	1.18992	0.030464	0.211576	48.87	79.56	96.89	17.77	31.42	43.8	11.07	44.85	50.16	23.31	59.36	63.24	25.23	52.36	13.97	51.7	19.72
SP4	1.52708	0.0307055	0.212057	169.59	246.8	214.31	75.31	173.33	85.58	155.92	102.52	122.34	155.57	44.92	28.64	75.76	39.47	54.33	8.12	155.52
C12H3ORF37	1.35923	0.0307498	0.212057	57.82	100.26	63.54	25.09	47.64	28.53	15.09	36.2	42.23	59.26	10.74	84.67	26.17	6.04	53.51	9.13	33.19
UBE2N	0.976102	0.030761	0.212057	349.47	233.09	247.75	96.39	154.08	156.89	170.01	124.93	106.46	256.11	153.76	115.69	115.05	302.22	112.23	131.78	77.78
CIR1	1.26976	0.0307814	0.212057	267.45	692.26	609.66	153.15	122.66	171.16	250.48	185.27	335.34	309.05	340.82	61.48	153.4	337.33	119.23	366.94	182.5
ABHD13	1.26482	0.0312487	0.214843	348.11	251.51	218.66	84.22	215.91	113.09	271.61	79.23	64.2	205.31	115.98	77.09	78.56	252.81	58.71	41.57	191.82
MGAT5	-2.69733	0.0313603	0.215177	15.5	0.06	1.11	20.29	11.15	3.07	29.17	13.77	21.11	20.12	21.58	3.2	53.4	11.79	58.94	2.03	42.48
TXNDC12	-4.07339	0.0315175	0.215765	0.1	0.06	0.03	25.15	0.01	30.56	0	42.34	13.17	0.02	28.8	67.69	24.33	36.09	28.1	34.46	0.01
THOC7	-3.07466	0.0316727	0.215765	1.41	2.38	2.19	12.95	5.07	19.35	2.01	28.54	57.24	2.14	136.91	62.46	12.13	33.53	28.03	122.63	10.39
LGMN	-2.79697	0.0317524	0.215765	11.71	4.69	6.5	12.07	26.36	155.83	8.05	25.8	21.06	47.65	75.52	50.83	231.16	33.65	368.73	45.62	198.01
RP11-1035H13.3	-1.66242	0.031761	0.215765	264.96	82.01	136.85	449	189.56	721.29	412.45	648.07	366.09	214.88	456.79	175.59	536.98	7894.33	561.31	242.27	197.02
CRYZL1	-2.63102	0.0317617	0.215765	2.7	0.06	4.35	13.76	8.11	12.23	5.03	32.87	13.16	3.2	14.36	143.02	9.33	20.4	13.12	20.27	1.05
IDH1	-1.32469	0.031949	0.216607	34.84	24.31	36.66	64.83	118.59	28.53	58.35	47.36	133.83	85.73	35.03	102.63	86.07	94.51	94.73	180.42	119.23
RP1-309K20.6	-1.24572	0.0320383	0.216782	77.24	52	46.36	155.62	66.91	210.88	124.74	139.59	178.69	150.29	163.67	48.35	126.29	407.8	241.27	85.15	81.93
TMEM9B	1.17877	0.0321423	0.217056	114.42	192.62	168.02	94.07	33.46	84.56	59.35	55.13	71.26	37.07	80.91	40.14	136.6	69.93	176.36	23.32	148.26
ZBTB2	2.14082	0.0322509	0.21736	204.45	1075	450.23	97.99	330.45	147.73	315.87	122.32	87.96	158.77	70.99	33.57	188.97	4.56	110.47	62.85	320.38
RAB9A	1.4567	0.0326673	0.219691	1187.56	888.52	878.99	290.1	582.86	447.24	726.3	221.41	234.07	613.85	437.92	153.43	149.66	970.98	142.03	216.93	724.76
MFSD11	-1.60036	0.0327254	0.219691	23.15	3.54	6.5	49.48	19.26	46.86	18.11	43.1	29.95	18	28.79	19.68	9.33	11.8	30.73	53.71	23.85
CCDC109B	1.83207	0.0329287	0.21981	9.14	136.02	226.03	12.11	38.51	10.19	11.07	12.89	11.38	12.73	49.44	194.09	11.19	22.02	28.89	10.14	8.31
ATF4	1.45454	0.0329416	0.21981	2397.52	4565.13	4350.91	596.47	1471.85	1064.62	1240.35	408.41	1490.07	2288.19	1478.37	984.24	1109.54	3910.88	1263.01	2435.81	1283.65
PEBP1	-1.07553	0.0329993	0.21981	39.99	87.74	89.43	149.08	205.78	317.85	131.78	254.23	132.91	80.45	124.1	123.14	61.72	120.69	175.47	144.95	179.36
PFDN4	1.52677	0.0330311	0.21981	66.96	228.42	255.25	35.63	45.62	33.62	35.21	54.31	52.75	15.9	78.2	23.72	43	572.95	48.18	133.8	102.66
PICK1	-1.52915	0.0330648	0.21981	16.84	10.46	12.96	42.96	24.33	34.64	37.22	45.69	36.06	16.96	32.35	43.5	58.95	68.16	35.06	15.21	163.73
SOD1	-1.7733	0.0332027	0.220005	249.54	236.65	114.23	894.89	102.39	690.73	126.75	875.61	1327.28	356.7	978.38	280.67	1431.39	8600.41	854.28	719.7	287.23
TFIP11	1.26373	0.0332229	0.220005	334.14	311.54	416.84	209.97	141.92	50.95	243.44	91.3	153.99	189.46	285.08	135.39	172.13	43.85	106.08	277.74	231.22
SPAG9	-1.18249	0.0332941	0.22005	64.35	35.84	26.97	102.12	68.93	91.69	80.48	128.43	100.34	91.02	87.22	50.01	87.94	30.74	109.66	220.96	113.01
KIAA1551	2.32321	0.0334206	0.22046	439.41	651.73	439.45	132.84	173.34	165.05	368.18	655.07	9.63	54.01	17.94	107.47	55.17	473.54	41.16	53.73	200.12
LOC422051	1.43323	0.0335667	0.220507	201.85	477.58	254.22	55.03	58.8	116.14	285.69	79.24	99.41	683.58	80.89	94.33	61.71	133.9	106.96	45.62	148.28
MRPL3	-2.14877	0.0335894	0.220507	5.28	5.85	7.58	39	16.22	21.4	5.03	28.46	59	25.42	104.44	38.56	14.94	8.95	35.06	172.28	22.82
BOK	-2.86886	0.0336213	0.220507	32.28	7	10.81	110.19	280.78	122.26	83.5	98.2	65.08	103.73	39.52	474.9	87.92	528.06	171.05	3.05	120.28
GMFB	-4.09881	0.0336922	0.220548	0.1	0.06	0.03	95.18	0.01	23.44	0	28.42	23.78	0.02	16.17	26.31	48.73	30.35	61.63	14.19	0.01
LYST	-1.5827	0.033944	0.221772	18.05	3.54	6.5	21.84	23.32	15.29	37.22	42.27	20.23	21.17	6.25	58.53	31.83	23.27	20.16	31.42	15.56
POLA1	-2.15294	0.0342538	0.223369	0.07	0.04	0.02	7.47	1.02	2.04	0	2.57	1.73	0.02	0.86	3.27	1.85	16.29	3.51	9.11	1.05
CASP2	-1.88855	0.0343601	0.223635	10.41	12.76	8.65	137.05	45.62	131.42	49.29	68.05	20.21	21.18	53.13	38.63	35.56	6.03	21.02	61.82	28
FAR1	-1.67906	0.0348953	0.226687	23.14	3.54	3.27	68.29	17.24	20.38	11.07	23.24	12.28	48.62	8.05	22.99	24.33	18.96	31.62	18.25	30.06
RBM12B	1.90957	0.0349844	0.226835	655.43	689.98	606.44	74.47	481.48	321.93	198.18	93.01	438.34	602.18	266.16	205.17	58.91	317.03	63.97	23.32	219.83
GPR183	1.64033	0.0351378	0.227397	105.22	85.34	59.25	21.01	52.71	31.58	34.2	36.18	15.78	31.77	6.25	242.74	18.68	27.81	31.53	2.03	34.23
AMOT	-2.04738	0.0353122	0.228094	7.75	0.05	1.11	21.23	9.12	3.06	9.05	5.12	3.47	9.52	1.75	9.03	14.06	7.34	7	31.39	6.23
ALKBH8	1.39112	0.0356415	0.229787	19.3	35.68	32.28	4.8	14.19	7.14	11.06	6	9.64	24.34	13.46	6.49	1.84	17.51	14	24.33	29.02
MDM1	2.00408	0.0358675	0.230809	77.02	54.24	44.18	14.57	25.34	11.21	9.06	14.64	39.58	0.02	2.65	284.88	11.19	20.55	9.59	19.27	18.68
NDUFV3	1.80391	0.0360603	0.230993	428.1	707.33	780.95	145.85	236.18	122.26	239.42	121.47	87.07	76.23	80.88	76.26	108.49	1300.43	222.74	154.08	955.95
RPL6	1.75707	0.0361733	0.230993	2278.01	5151.36	6673.39	520.27	1143.43	1136.96	1814.75	1215.94	1248.9	609.65	2185.21	3053.95	1647.48	6092.99	396.4	1904.66	383.66
CEBPZ	0.818045	0.0362686	0.230993	199.05	118.86	126.03	120.83	76.03	54	89.53	54.25	75.66	107.96	66.51	66.44	86.99	84.42	91.2	82.11	121.31
HPRT1	-2.37422	0.0362809	0.230993	5.28	3.54	1.11	9.66	7.1	20.37	5.03	36.33	4.34	4.26	24.27	25.43	8.39	46.28	117.05	17.24	49.74
CERS3	1.39323	0.0363047	0.230993	165.48	54.27	87.24	77.96	43.59	17.33	32.19	17.18	38.68	188.3	71.04	34.41	12.13	20.57	27.14	11.16	73.62
LYAR	1.23251	0.0363929	0.230993	55.33	197.07	106.61	37.22	67.92	95.76	59.35	55.99	55.43	61.39	153.88	44.28	22.42	14.76	31.53	29.4	18.68
WBP11	-1.65894	0.0364457	0.230993	28.42	54.3	30.2	111	177.39	118.18	138.82	130.97	146.13	170.37	112.4	100.13	194.63	7.49	133.33	147.99	165.89
ACSF3	-2.09431	0.0365805	0.230993	9.14	7	6.5	29.12	93.25	34.64	42.25	30.12	138.47	64.53	13.44	13.88	85.2	4.58	22.76	15.21	60.12
FBXO21	-1.10108	0.0365913	0.230993	69.54	57.77	77.59	137.76	209.83	177.27	110.66	130.1	92.38	69.88	130.38	426.36	116.93	119.32	152.61	348.68	104.73
APH1A	-1.65707	0.0366063	0.230993	6.57	18.52	8.65	77.9	59.8	14.27	45.27	30.12	67	12.73	15.25	93.9	26.18	40.64	28.93	28.38	18.68
ABCF3	-1.47934	0.0366603	0.230993	97.73	45.07	29.12	251.23	113.54	466.59	278.65	269.72	122.35	57.17	187.11	111.65	118.82	58.33	80.67	266.57	49.78
ZNRF3	-1.68105	0.0367714	0.230993	3.98	6.97	3.27	20.22	20.28	26.49	36.21	27.57	14.98	22.19	4.45	17.29	4.65	7.4	27.31	13.18	12.44
ZNF831	-1.84376	0.036775	0.230993	3.93	0.05	1.11	2.37	8.11	2.04	4.03	8.67	2.6	7.4	1.76	9.08	3.72	11.39	7.02	6.08	15.51
C8H1ORF27	-1.69146	0.037012	0.231652	9.12	7	5.42	25.1	19.26	33.62	21.13	31.03	36.12	9.55	67.59	32.05	49.64	7.48	34.24	6.09	19.71
MRPL39	1.4631	0.0370155	0.231652	32.23	111.78	97.97	25.95	30.41	19.36	2.01	31.92	56.33	10.61	22.44	65.71	39.28	20.55	32.42	67.91	23.86
ACOX3	-2.60748	0.0371215	0.23189	0.11	7	6.5	58.62	5.07	7.14	12.07	23.26	40.49	9.55	25.15	42.7	5.58	14.74	14.86	263.47	10.39
NVL	0.884193	0.0373024	0.232061	74.48	73.81	87.22	42.92	29.4	62.14	44.26	70.7	40.46	43.4	48.55	39.36	52.39	32.13	58.77	23.32	28.01
PIGW	1.7715	0.0374813	0.232061	65.46	53.07	63.53	8.82	32.44	11.22	161.95	8.55	9.62	119.51	9.84	12.23	7.45	6.04	5.2	11.16	141.98
CHMP6	-4.18072	0.0374899	0.232061	0.11	0.06	0.03	30	0.01	24.45	0	69.14	21.09	0.02	32.37	53.46	18.69	183.9	10.47	35.48	0.01
PDK3	1.12282	0.0375128	0.232061	147.91	459.14	370.52	141.84	66.91	190.5	131.78	101.66	89.72	96.34	110.57	66.41	273.19	238.42	279.83	168.27	117.18
LOC107055304	1.42037	0.037562	0.232061	564.12	443.08	329.63	95.57	244.29	177.27	283.68	93.88	125.81	733.37	381.31	81.19	170.25	52.57	139.41	107.45	213.6
HAT1	1.13766	0.0375652	0.232061	27.05	62.22	61.35	25.15	10.14	16.3	25.15	19.81	14.91	10.61	24.25	61.68	27.12	40.67	14.86	33.45	14.53
C7H2ORF76	-2.15192	0.0376576	0.232061	3.99	1.22	7.58	32.58	3.05	11.21	12.07	16.37	7.86	6.38	23.36	33.67	14.94	167.98	28.94	19.26	16.6
RNF20	-1.14968	0.0376922	0.232061	57.97	80.83	36.66	132.11	158.13	45.85	148.88	119.77	132.9	91.04	67.41	132.99	261.07	180.17	111.37	75.02	268.52
POC1A	-1.70225	0.0378583	0.232372	2.7	5.84	3.27	5.61	11.15	7.14	7.04	17.3	13.18	17.99	30.64	19.72	11.21	4.57	12.25	52.69	18.66
NPAT	1.20149	0.0378786	0.232372	69.35	85.32	107.65	20.17	122.64	29.55	78.46	53.41	43.99	53.98	45.85	30.31	42.09	8.95	14.85	27.37	57.03
PLEKHJ1	-5.37871	0.0380551	0.233036	0.11	0.06	0.03	150.1	0.01	129.37	0	81.87	101.19	0.02	72.8	1222.31	50.49	24.95	53.45	5.07	13.5
LOC100859860	2.25978	0.0381302	0.233079	1532.09	1781.59	1508.07	383.31	764.31	760	748.43	401.54	408.35	1154.65	257.14	215.82	696.98	99.1	215.71	12.17	738.25
C8H1ORF123	-4.44604	0.0382468	0.233374	0.11	0.06	0.03	25.95	0.01	51.94	0	28.46	25.48	0.02	56.67	36.08	30.85	268.22	26.27	80.07	0.01
MADD	-2.23246	0.0385319	0.234417	10.41	2.38	2.19	14.55	15.21	11.21	24.14	27.61	136.8	63.45	7.15	22.94	14.94	16.16	5.2	72.97	6.24
TERF2	1.04842	0.038555	0.234417	151.69	177.69	206.8	70.53	51.7	44.83	61.36	56.86	70.37	205.3	172.67	62.32	159.05	122.2	49.94	125.69	108.88
USP7	-1.21155	0.0394338	0.239051	70.84	86.62	113.14	241.55	103.4	307.66	105.63	224.92	301.03	187.34	307.57	73.8	265.7	795.77	312.28	130.77	117.18
HPS5	-0.938845	0.0395836	0.239051	88.81	76.23	67.9	79.37	114.55	91.69	199.18	112.87	195.41	174.63	238.34	162.54	284.45	177.37	103.46	109.48	170.05
SCRN3	1.64543	0.0395975	0.239051	214.7	319.61	357.6	40.44	230.09	104.94	94.56	78.38	919.27	62.47	296.79	75.44	49.55	62.74	28.01	67.92	53.94
CPD	-1.66678	0.0396089	0.239051	63.1	20.85	23.74	77.76	127.72	84.56	104.62	98.23	141.72	298.38	139.4	176.58	82.31	13.31	222.01	32.44	114.06
MRPS18C	-4.49102	0.0396669	0.239051	0.11	0.06	0.03	12.08	0.01	58.05	0	52.68	24.6	0.02	53.07	76.46	36.48	91.16	21	182.41	0.01
ZNF821	1.57096	0.0399114	0.23936	39.89	59.97	50.63	9.65	22.3	16.3	40.23	18.07	6.1	6.38	13.44	16.34	18.68	17.65	3.45	267.54	15.57
IMMT	0.992868	0.0399147	0.23936	217.25	383.02	300.52	105.31	160.16	140.59	274.62	126.65	129.35	132.31	196.93	77.91	124.41	94.7	149.96	394.3	131.69
DDB1	-1.01244	0.0399709	0.23936	168.48	120.08	88.37	230.13	330.46	239.42	588.48	210.22	286.95	160.89	339.96	252.04	573.58	138.28	212.25	192.6	104.74
KLHL24	-1.1871	0.0400569	0.23936	131.18	58.93	56.05	175.02	382.15	122.26	286.7	179.21	257.94	437.02	110.58	56.56	148.74	107.73	95.56	159.14	252.98
BCDIN3D	1.45432	0.0400685	0.23936	139.23	27.72	19.42	6.4	38.51	8.16	16.1	16.36	12.27	34.93	7.15	7.3	58.04	13.28	13.1	6.09	34.22
ACVR1B	-1.38269	0.0401811	0.239614	50.17	18.54	11.89	47.77	129.74	44.83	62.37	53.4	96.89	83.59	70.16	63.22	56.13	30.7	71.07	14.2	78.79
YLPM1	-1.37161	0.0402872	0.239828	92.58	25.46	20.51	95.6	125.7	66.23	196.16	74.07	125.01	230.65	157.43	38.51	86.06	42.36	99.11	40.55	125.45
GYG1	1.44982	0.0405443	0.240577	42.46	48.47	105.48	42.36	15.21	3.07	5.03	18.96	14.03	19.08	39.55	30.32	38.35	49.43	26.27	100.34	16.61
RWDD2B	1.44769	0.0405538	0.240577	65.51	64.6	49.56	8.85	8.11	17.32	40.23	6.84	15.79	30.71	26.04	150.56	12.13	108.6	19.24	15.21	19.72
SNX20	-2.84814	0.0409301	0.241664	19.4	1.22	1.11	65.75	73.99	7.14	4.03	35.32	222.26	9.55	7.14	21.27	21.49	26.33	127.38	8.12	55.99
LPP	-2.11928	0.0409437	0.241664	5.28	4.69	3.27	39.73	32.44	24.46	12.07	57.81	9.63	14.83	2.65	115.63	12.14	11.8	20.16	48.64	11.42
CCT4	1.35195	0.0409492	0.241664	208.3	562.97	527.77	119.88	110.5	479.83	145.87	229.22	249.96	110.09	162.74	203.57	186.16	27.85	182.41	231.11	95.41
TMEM104	1.26753	0.0411435	0.242348	119.46	149.92	160.45	70.46	103.4	62.15	84.5	168.11	21.95	77.27	80.03	17.97	57.05	82.9	72.78	12.17	94.35
CLNS1A	-1.16978	0.041207	0.242348	74.68	54.31	73.29	104.5	124.69	185.42	191.13	163.73	116.15	77.29	167.26	155.96	132.83	751.66	216.67	78.06	102.66
DAPK1	-2.63628	0.041355	0.242673	6.56	2.38	0.03	22.74	31.41	4.08	2.01	17.23	2.58	11.67	5.35	182.5	19.63	16.14	12.23	9.13	31.1
RNF6	1.11221	0.0414398	0.242673	288.9	178.82	177.72	117.47	240.24	90.68	221.31	135.27	81.82	88.92	85.4	49.18	79.5	109.11	78.03	27.38	151.38
GAPDH	-2.69696	0.0414753	0.242673	37.41	47.39	42.05	1246.14	187.54	204.78	27.16	217.11	76.52	52.95	97.97	1694.48	271.28	370.98	708.67	11357.9	110.96
TTLL12	1.32537	0.0416145	0.243071	36.03	74.9	77.5	42.16	76.01	22.42	14.09	19.77	21.08	8.5	79.22	19.63	36.48	55.12	8.71	23.32	7.28
TIAM2	-1.79947	0.0418206	0.243487	6.56	6.99	2.19	5.59	30.4	5.1	22.13	14.63	38.8	10.61	22.48	27.94	16.83	7.47	77.47	16.22	17.63
PSIP1	-1.52286	0.0419954	0.243487	24.57	72.74	34.51	132.05	153.07	342.3	240.42	145.6	108.26	65.64	103.41	27.82	63.6	243.67	61.36	271.64	58.08
EBNA1BP2	1.63553	0.0419961	0.243487	12.99	117.51	122.7	11.3	15.21	20.37	11.07	18.1	14.03	2.14	84.59	53.37	5.58	36.45	28.03	46.63	19.72
CCNB3	-2.41037	0.0420108	0.243487	0.09	1.22	0.03	2.39	0	5.09	1.01	7.86	0.83	4.26	7.17	66.64	9.35	4.52	4.34	9.12	1.05
IDE	-1.54827	0.0420419	0.243487	14.28	35.83	35.58	158.07	83.13	175.23	77.46	141.33	125.07	53.99	66.54	17.15	99.19	56.78	96.52	24.33	133.72
TSPAN3	-1.52281	0.0422114	0.243746	75.98	69.31	40.97	163.66	402.42	363.7	190.13	194.72	122.3	75.17	81.79	51.63	166.52	1211.71	192.08	161.17	82.97
SIRT1	1.40448	0.0422294	0.243746	834.18	1080.01	929.61	328.19	582.86	602.1	788.67	296.39	382.84	719.67	265.25	132.9	400.4	723.95	251.68	68.94	321.44
METTL16	1.40313	0.0424738	0.244744	36.13	284.78	340.23	66.4	48.66	105.95	241.42	55.1	28.11	99.49	98.91	81.24	57.98	23.49	23.62	26.36	40.45
LRRC59	-1.53775	0.0427989	0.246102	24.57	55.46	49.59	115.85	286.86	122.26	150.9	168.89	235.98	116.43	248.29	373.05	84.18	23.49	80.66	56.77	51.86
ANXA1	-3.03888	0.0428536	0.246102	46.42	5.84	7.58	1748.08	72.99	50.95	17.1	67.15	43.95	18.02	121.38	444.41	299.42	61.27	704.72	70.96	85.04
NUP35	-1.5743	0.0431392	0.247327	6.54	9.28	5.42	19.37	51.7	76.4	46.27	16.31	22.92	7.43	30.65	8.97	22.47	16.01	17.55	19.26	14.52
RUFY1	-1.42764	0.0433966	0.248385	15.57	22	44.19	67.23	41.57	112.06	72.43	115.51	133.89	61.39	122.37	83.77	12.13	68.35	71.93	44.6	76.73
TTYH3	-2.97794	0.0435931	0.249093	34.55	0.06	0.03	100.7	49.67	18.35	5.03	41.35	3.46	4.26	2.65	55.28	29.96	13.21	63.39	8.11	10.38
MRPL22	1.29746	0.0437838	0.249425	24.56	235.15	192.73	41.33	22.31	51.95	32.19	50	59.82	36.01	75.53	50.84	70.16	35.09	38.54	102.38	9.35
ENO1	-2.05742	0.0437972	0.249425	100.4	30.08	15.12	473.65	163.2	49.93	55.33	74.05	35.15	78.35	53.91	417.15	184.29	131.02	468.48	1030.84	206.34
ACSS2	1.75643	0.0439701	0.249993	66.9	77.33	121.7	71.51	37.51	18.34	5.03	26.69	11.38	10.61	32.33	73.04	11.19	4.57	59.61	455.07	8.31
ITGA6	-1.58461	0.0441706	0.250716	15.56	10.46	10.81	47.05	40.55	28.53	23.14	30.14	27.24	71.95	22.44	219.01	46.77	14.75	26.27	20.28	54.95
FBRSL1	1.65867	0.0445179	0.251987	45.02	70.34	94.73	17.78	63.85	3.07	13.08	31.9	11.38	32.83	1.75	100.32	21.49	10.4	23.63	72.98	61.17
KLF2	-1.97616	0.044542	0.251987	99.09	25.47	21.58	386.68	365.93	78.45	100.6	353.35	75.64	130.19	18.83	745.2	188.05	30.76	165.77	180.43	267.5
CSE1L	-1.46443	0.0448711	0.252771	15.53	7	5.42	16.18	8.12	31.57	16.1	22.41	37.88	27.52	50.42	38.63	15.88	46.3	14.87	46.62	13.49
MDH1	-1.92458	0.0449339	0.252771	19.42	5.84	18.35	71.35	41.56	52.98	34.2	71.55	20.19	14.85	65.63	47.56	28.97	260.65	32.4	317.23	26.98
SMPDL3B	-3.31815	0.0450604	0.252771	2.7	7	4.35	46.11	419.63	17.33	38.23	56.82	538.39	16.96	56.62	198.04	2.78	16.22	68.39	9.13	108.87
AMFR	1.47992	0.0450624	0.252771	600.39	1783.89	1670.71	466.81	846.42	909.76	322.92	503.24	646.9	505.92	723.01	119.77	829.84	215.41	580.63	89.21	559.92
GTPBP8	-2.60631	0.0451279	0.252771	7.85	8.15	17.27	119.9	135.84	448.24	57.34	145.61	39.57	8.5	259.29	234.42	36.46	14.76	39.43	55.75	13.5
PPP1R13B	1.46669	0.0451449	0.252771	44.95	58.78	54.91	32.42	26.36	32.6	45.27	5.96	21.08	52.9	3.55	17.17	7.45	7.49	13.1	120.6	13.5
USP19	-1.33476	0.0452579	0.252771	129.85	50.85	29.12	153.14	200.71	285.25	171.01	204.23	133.78	99.5	114.19	160.11	203.98	19.13	148.24	225.02	173.15
EDEM1	-1.80338	0.0453492	0.252771	109.35	22	21.58	157.23	126.71	125.31	156.93	189.6	561.84	227.53	198.76	97.64	141.26	24.95	207.91	16.23	155.53
RP9	1.71979	0.0454518	0.252771	41.25	101.53	120.62	18.64	24.32	18.34	4.03	17.23	36.04	20.14	13.44	182.44	5.58	315.71	9.59	70.96	20.76
PI4KBL	-1.42402	0.045462	0.252771	123.48	56.62	59.28	206.61	773.42	329.07	396.35	250.73	108.22	261.39	133.07	91.06	141.26	55.47	366.76	63.87	487.26
SNRNP35	1.83655	0.0454943	0.252771	129.71	99.23	90.49	10.44	79.06	8.16	139.82	6.83	28.99	136.5	11.64	166.81	13.07	7.49	7.83	212.85	32.16
RBM22	1.01826	0.0457226	0.253266	206.98	303.44	326.37	124.8	81.1	164.02	161.96	96.48	69.48	142.9	157.35	416.39	188.04	113.57	163.12	63.87	167.98
DPAGT1	1.24933	0.0457317	0.253266	29.65	69.17	115.15	29.95	39.53	22.42	53.31	34.45	17.55	16.96	14.34	125.09	8.39	40.75	15.73	18.25	25.93
OSER1	1.60796	0.0459271	0.253937	352.32	1459.58	1011.47	42.86	336.54	260.81	356.11	169.73	169.81	715.44	723.04	110.74	124.4	506.02	163.08	471.35	485.26
AC025048.1	-1.72181	0.046122	0.254602	21.96	4.69	19.42	111.12	133.8	16.31	48.29	36.14	16.67	26.48	27.85	31.97	37.41	69.58	38.58	171.27	28.01
BORA	-2.09816	0.0463284	0.254684	3.97	2.38	0.03	7.25	9.12	6.12	21.12	5.99	2.59	3.2	2.65	24.83	1.84	28.44	6.1	32.41	7.27
PAPD5	0.933556	0.0464413	0.254684	87.45	163.79	188.46	46.13	85.15	112.06	67.4	106.01	112.67	71.98	115.12	61.51	55.17	35.1	65.75	36.5	128.56
PLEKHM1	-1.67612	0.0464577	0.254684	38.67	11.62	10.81	20.19	65.88	21.4	58.34	32.72	47.49	178.79	26.93	108.43	68.29	22.03	78.94	69.94	182.44
MRPS5	-1.31835	0.0465564	0.254684	7.85	21.99	29.11	20.18	30.41	86.58	37.22	52.57	29.89	51.86	75.59	47.61	31.79	20.54	48.24	103.38	55.99
ADNP2	1.28003	0.0465624	0.254684	316.03	201.93	221.89	58.27	205.77	151.8	199.18	71.47	69.48	611.59	56.61	52.45	49.55	85.96	73.63	72.99	132.73
ATP2C1	-1.83892	0.0466927	0.254684	16.86	16.23	24.81	58.33	40.55	88.63	51.31	68.94	124.12	43.42	251.03	470.22	27.1	19.13	81.55	70.96	30.09
HSD17B12	-1.84315	0.0468346	0.254684	14.21	2.38	2.19	36.6	9.13	24.45	5.03	18.08	39.71	3.2	23.39	8.96	18.71	18.93	54.58	17.23	14.52
PARP9	1.60221	0.0468522	0.254684	2166.32	394.69	469.68	497.67	393.31	203.76	633.75	276.58	164.53	315.41	228.38	112.38	230.12	330.16	240.28	28.39	547.46
NBEAL1	-1.91521	0.0469001	0.254684	66.88	12.77	11.89	153.18	116.58	107.99	129.77	197.38	149.73	92.07	74.64	19.62	162.85	11.86	107.05	20.28	111.97
MED10	-2.35096	0.0469924	0.254684	6.57	18.54	26.97	103.7	61.84	185.41	137.82	148.23	65.1	33.89	75.52	179.93	85.13	422.93	59.61	77.04	3.13
OLA1	-2.05425	0.0470167	0.254684	9.14	9.31	9.73	38.85	42.58	78.44	65.39	42.19	15.78	7.44	16.14	31.12	58.93	385.87	25.38	134.8	28.01
ZC3H11A	1.63716	0.0470313	0.254684	966.78	2972.53	3011.86	506.51	570.7	1120.65	672.99	922.96	987.52	885.87	916.33	920.24	754.03	58.37	410.43	1966.48	619.02
CZH9ORF64	-1.88655	0.0472908	0.255172	12.95	4.69	2.19	30.79	27.37	7.14	66.39	11.14	75.93	57.08	8.95	22.97	10.26	40.47	13.11	8.12	12.46
FAM105B	0.97049	0.0473165	0.255172	304.66	426.92	467.48	224.51	220.98	187.46	246.46	159.39	206.81	394.75	387.62	132.1	273.18	133.95	170.12	89.21	189.76
GGA3	-1.38467	0.0473453	0.255172	41.22	19.69	21.58	59.11	122.65	135.49	60.36	80.98	92.46	52.93	89.96	176.8	72.04	22.02	63.15	18.25	54.96
DNAL4	-2.02381	0.0475596	0.255923	2.71	2.38	4.35	12.18	4.06	8.15	4.03	19.05	21.1	9.55	26.07	27.08	14.95	185.06	10.47	14.2	6.24
COMT	4.06028	0.0476894	0.256218	2429.12	2259.29	2506.58	43.68	1423.2	1188.91	540.2	1460.74	289.52	120.68	59.3	2.39	23.36	1023.51	36.78	6.09	667.75
CEBPG	1.89596	0.0478494	0.256225	453.86	1591.14	1428.32	157.16	411.55	337.22	446.65	205.05	377.55	826.57	334.49	17.16	452.79	519.13	256.94	60.83	588.94
DNAJC11	-1.51932	0.0479877	0.256225	21.99	19.69	23.74	42.93	30.41	64.18	21.13	70.71	148.83	27.54	115.14	110.05	81.39	29.29	102.64	202.71	41.49
TRAPPC6B	-1.7752	0.0480356	0.256225	16.85	33.52	2.19	21.86	19.26	18.34	21.13	33.65	73.96	16.96	125.11	69.81	58	52.38	43.83	107.44	18.68
CCDC51	1.14973	0.0480399	0.256225	77.17	113.06	159.38	26.69	80.07	15.29	60.36	24.94	37.8	123.81	143.94	59.06	28.97	61.19	33.28	99.34	63.26
BNIP1	0.89693	0.0480656	0.256225	75.87	151.05	122.77	101.35	59.81	80.48	54.32	73.24	45.73	45.53	111.54	27.01	60.8	103.13	56.1	41.56	48.74
TMEM70	1.14036	0.0482206	0.256421	122.05	167.22	121.71	52.62	154.07	50.95	138.82	41.31	78.32	184.1	31.43	57.41	36.46	75.68	23.62	107.45	26.98
DCTN5	-1.73341	0.0482524	0.256421	6.57	9.31	15.12	39.73	11.16	59.08	11.07	43.11	60.78	9.55	58.48	127.6	56.15	14.74	37.7	42.57	23.86
ANKS3	-1.57459	0.0484681	0.257167	55.29	8.15	11.89	46.97	47.65	55.02	59.35	69.82	111	47.64	89.98	79.69	77.67	6.04	44.71	65.89	31.12
ETNK1	-1.19343	0.0489352	0.25913	55.23	13.92	11.89	59.15	51.7	71.31	38.23	68.09	52.82	32.82	47.66	35.27	69.26	17.64	69.35	62.84	31.12
YWHAQ	0.993015	0.0489898	0.25913	410.09	815.75	709.85	406.06	549.41	340.27	299.78	315.37	331.8	328.1	261.66	221.59	405.09	257.49	447.34	108.47	339.06
TRAPPC2	-1.71867	0.0490852	0.259233	11.71	10.46	15.12	41.32	37.51	38.72	24.15	70.73	40.45	8.5	18.84	34.42	43.02	291.9	107.97	35.48	50.81
SLC10A4	-5.04871	0.0492954	0.25949	0.11	0.06	0.03	2.43	1.02	0	4.02	2.59	165.43	281.53	51.21	14.69	1933.28	19.12	556.21	2.03	14.53
XPO7	-2.5249	0.0493147	0.25949	204.42	373.8	0.03	316.92	129.76	412.6	230.37	266.27	267.59	182.05	249.11	76.27	359.29	35.13	438.68	95.29	131.69
TUBGCP5	-1.84277	0.0494264	0.25949	18.12	2.38	11.89	28.38	13.18	9.18	14.09	50.1	41.36	65.59	81.02	27.04	15.88	7.49	69.36	63.85	60.13
POLR1E	1.08779	0.0494751	0.25949	99.01	166.1	105.57	40.54	33.45	45.84	20.12	24.96	121.47	52.94	71.91	56.58	87.93	224.89	46.44	77.04	67.41
DCAKD	-2.0323	0.0495135	0.25949	9.13	2.38	4.35	5.59	16.22	11.21	21.12	24.17	54.62	50.78	34.17	21.29	8.39	17.62	6.08	174.29	12.46
GCOM1	1.18133	0.0495921	0.259504	154.26	304.5	119.59	55.91	54.74	43.81	57.34	62.05	143.46	113.26	180.77	24.54	105.7	32.21	141.21	79.07	226.02

[truncated: 1 more sheets: Datasheet S11]
